# Supplementary material for: An integrated genetic and physical map of homoeologous chromosomes 12 and 26 in Upland cotton (G. hirsutum L.)
Source: BMC Genomics. 2008 Feb 28;9:108. doi: 10.1186/1471-2164-9-108 (PMC2270834; doi:10.1186/1471-2164-9-108)
Supplement: Additional file 1 — Marker information of chromosomes 12 and 26. The data provided all the markers' information of the chromosomes 12 and 26. [file 1471-2164-9-108-S1.xls]

## Sheet: 287 Markers in chromosome 12
number	MarkerID	MapID	Markername	chr12 specific (yes/n)	Loci #	Chr #	chrs	SequenceName	Chrorlinkage	GeneticLocation(cM)	GenBankAcession	Markertype	SSR(Y/N)	Fiber(Y/N)	Sequence
1	chr.12-001	Rong-genetics-2004	PAR0101	n	3	3	12, 21, 26	PAR0101	Chr.12	0	CA992727	RFLP	No	No	TGCAGGTACACATATGAGAGTGAGAAAAACACAACAACAAAGGGCATCATCATCATGAAGAAGGCATCCTATACGGCGGCATTCTCAGCGGCACCAGTGGTGGTCCTCCTCCTACTGGCCGAAGCAAAGGTGTCAATGGCCGTAACATGTAGCCCAACACAGCTAAGCTCATGTGTGAGTGCCATAACATCATCATCCCCACCATCAAAGTTATGTTGCAGCAAGATCAAAGAGCAAAAGCCTTGCCTTTGCCAATATCTTAAGAACCCTAATCTCAAGAAATTCATTAATACCCCAAATGCAAGGAAAGTTGCTAGCACTTGTGGTACTCCCTTCCCTAAATGCTAAAAGAAAAGACTCAAGTTGTGTTGTGCTATAATATCTTTGTTTTGGTGTTTG…
2	chr.12-002	Rong-genetics-2004	BNL4059	y	2	1		BNL4059	Chr.12	0	x	SSR	Yes	No	TCGATTAAGTCTTAACTCAAATTATATAGACATTACTATTAATATAAAAATATATATATTGAAGTACATTAAAATATATTATTTTTTTATGTGTTAAAAATAGACTATAACTAATTTTAGGTATTTTCTCATTAAAAACAGCCTTATTTATAGCGGTAAACATAAAAGTTAAAATTCAATATTGTAATAAATTTATTTTACCGAAGGGTCACAATCAAAACAGTTCCACAGTCTTCGTCTTTTTTCTATTTACTTCTTTCTTGGTCTCTATAATTGCTTTACTTTCCCTTTGTGAGTTACGCCTGGCAATCATAATCACACACACACACACACACACAAAACCCACAACAATACTTCAATGAAAGACACCGCCACTATTATCTTTGTACCTCACTTAGT…
3	chr.12-003	Rong-genetics-2004	pVNC280	y	1	1		pVNC280	Chr.12	0	CA997828	RFLP	No	No	AACTCATCCAAAATCTGTGAATATGAACCATGATTTTCATGATGCAATAATTGTGATTAGTTTACTGTTATATCAAATCAAGATGTCGAGGGCTCGACAAAGAAATGCAAACCTGTCCATTAATCCAACGGCCTAAAACCAATGGAATCAACCATTAATTATTGGGAAATTATTTGCTCCATTTTCAATCGAGATAAAAAAATTTGGGGATAAAGCATAATTTAATCCCTGAATTTGATATTTTTTTTATCTT
4	chr.12-004	Rong-genetics-2004	GA__Ec0023F10	y	1	1		Unig23F10	Chr.12	1.8	CB066435	RFLP	No	Yes	TTTTTTTTTTTTTTTTTTAAAACAATGCAAAGTGCTAAGGCTGTCGTATTTATAAACCGGTGCGACTTAGTAGAGATTAACAAGACTTCGCCTCTTGATTTATCATATAGGGGTATTGGTCGTTTAGTGCAAGCCAGCATTCTAGCTTCAAATAAACATAAACCATCCCCATTTACAATGTTCCACCATTATTATCATTATTGGGTGTACATAAAGAACGTATCATGATGAGAAAGTTCTGCATATGCTATAGGGATGCTCAATATTATGGCACATCGATAGACTTCACATCGAGCTTACCCTGGATACGGAGTCCAGTTTCAATTCCCTTCATGGCTAACTTCTTGTTCTTGTACATCACTGGAGGTTCCACTCGGAAAACCTACATTCATCTCCACT…
5	chr.12-005	Rong-genetics-2004	GA__Ec0028B12	y	1	1		Unig28B12	Chr.12	1.8	CB066546	RFLP	No	Yes	TTTTTTTTTTTTTTTTTTATAAAAATGAATATTTTAGTCATTTCACCGTCTGTAATTGGTACACACAAAGAAAGCAACTAAAATGAAACATGTGGCAAAGCAACATACAAGAGCAAGTAAATGTCAGCTAGCAGGTCTATTATTTAATTCAGAAGCGTCCCCTTCTAAGTCGAGCCCATGCTATTGCCGCAACTGCAGCACCTCCCAAGTGAGCTGATCCTGATATATGACTATTTCCCTCTATTATCCTCAATATATCTTTCCCAATTAGAAATATGCCCAGTAACATGGCAGGCACTGGTATGATGAAATCAAAATAAAGAGTAGCTTTTGGGTTCAGAAATATATCAAGCAGCATTATAGCATTAACAGCTCCACTTGCCCCCAATCCTGGAGTCC…
6	chr.12-006	Rong-genetics-2004	coau0002A18	y	1	1		Coau2A18	Chr.12	1.8	AI055444	RFLP	No	No	GAAGCTTGCTTCAGTTGAAGCACGCATTCTACCTGCACCATGGCTTAAATATCATGATACGGGTATAGAGAAGAACTGCCTTCCTCAAGTTGGGCAATGGAATATGATGAATAAGAAAATGGTTAATGGTGGGACTGTAAACAACTGGATCTGCATAAATTTTTCTCGGCAAGTCCAAGATAGTGTGGCACTAAGGTTTTGTTATGAACTTTCACAAATGTGTTATATCTCTGGCATGGCTTTTACTCCTGAACCAGTGCTTCCTCCAATTAGTGCTCGTCCAGAGCAAGTGGAGAAGGTCTTGAAAACAAGATATCATGATGCCATGACTAAACTCCAAACCCAGCGCAAAGAGCTTGACCTGCTAATTGTTATTCTTCCAGACAATAATGGCTCTCT…
7	chr.12-007	Rong-genetics-2004	A1614	n	2	2	12, 26	A1614	Chr.12	1.8	CA994144	RFLP	Yes	No	CAGCTCCCAGCAGCTGAAACTGAGCTTTCTTTAGCTAATCCACTAGGTCCAGTCGGCAGTGGCTTAGAACCTGAGAGTTGCCCACGGCAAATTCATCTTCTCAAATGCGGTCAACTAAGTGATATAAACTATGGGGTTTCATGGCTTGATGATATGCCTGAACCAGGTTTGAAACCCATCAAGGGAATCCCAATATATACGGATCCTCGTAAGTCACGGCCGCTATATCAAGTGTCCCCTTATTCGTCTTATAATTGTTCATCATCATCATCAGCTTCAGCTCCTTGGGTGCTACACTCAGCCAATGGTTATAGGTTTAATGGGATCTCAATGCCTCAATACGAAGGAAGCATGGGTAGTTCAAGGTTTATAGCTAAAGTACATAGCAAAAAGAATATA…
8	chr.12-008	Rong-genetics-2004	PXP2_75	n	2	2	12, 26	PXP2-75	Chr.12	5.9	CA992622	RFLP	No	No	CAATTTTTTAATATGATACCTGAGTTACTTTTTTGGCTGTGTTTGGCTTTAATGTTTAATTTATCGCATAAGCTTTTTTTTTACTATAGCACACATGTCAAACATTTAATGAGCCACATGGTCCGTTTGGTCTGAGTACCAAATTGAACATTAAAGTTAAACTTAGGTATCAAATGGTATATTTAATGGTAAAATCCCTGAGGGATTACTTCAAGTGGTTTAAAGATGATAAATTTCCTTGAAATTTGTTTTTTCCCCTACTGAACTAGATATTAGCTTCTTGTGATGATGATGGCTGCTTAGTCTATGTCTTAAGATCCTCCTGCGTCATGGTGCCATCGGTGTTGATAACGCCGACAACCATCAGGAAGCTGCTGGATGATTTCTCAACGCTCACCC…
9	chr.12-009	Rong-genetics-2004	BNL4059	y	2	1		BNL4059	Chr.12	5.9	x	SSR	Yes	No	TCGATTAAGTCTTAACTCAAATTATATAGACATTACTATTAATATAAAAATATATATATTGAAGTACATTAAAATATATTATTTTTTTATGTGTTAAAAATAGACTATAACTAATTTTAGGTATTTTCTCATTAAAAACAGCCTTATTTATAGCGGTAAACATAAAAGTTAAAATTCAATATTGTAATAAATTTATTTTACCGAAGGGTCACAATCAAAACAGTTCCACAGTCTTCGTCTTTTTTCTATTTACTTCTTTCTTGGTCTCTATAATTGCTTTACTTTCCCTTTGTGAGTTACGCCTGGCAATCATAATCACACACACACACACACACACAAAACCCACAACAATACTTCAATGAAAGACACCGCCACTATTATCTTTGTACCTCACTTAGT…
10	chr.12-010	Rong-genetics-2004	pGH711	y	1	1		pGH711	Chr.12	5.9	CA993953	RFLP	No	No	CTGAAACTGCCTTCTCATGTGACTTTTTATACAATACGAGATCTTGTAGCAAATCTTCAGTCATCAACTAGTACCAAGAAATAAATGATTAGTCTTAAAAGATTTTAAGCAATATAGTCTGCATAAGTGAATGCACTAATGAAATAAAACAGTAACTTATAGCGATTAATTCATTTTAAAGGGATTTATAAGGTCAATTTCATATTTTGTATGTGCATGTGGTTGGGGGGCTGAATTCAGAAACCAAATGACATAGATAGTTACCAAAGGCATGCGCAGGCATATTTCCCTTATCACATTCAGTCCAACAGCAATGGCCTAAAACATGAAGCAAATATTTGATCAATCAGTAAAAGGAAAAATGGTATATAAAGCAGCTTTTAAGCAACAATCAATACC…
11	chr.12-011	Rong-genetics-2004	pAR0006	y	1	1		pAR0006	Chr.12	8	CA992659	RFLP	Yes	No	TTTTTTTTTTTTTTTTTTGGCTAATAGTATCTTTTAATTCAACAAAGTCTACAAAATATACAAATGTTTGTCACCCATCAAAAGGACATTACAGACTGGAATATAAAAGAGAATAAAAACAGGGTTTTTTTTTTTAAATGATGGAAGCGCCCCATTTTTTTTATTTTTTTTATGATGAACTTAATGACAGATTTTATGAAAATGGGAAAAAGAAAAGGGTTGCTTGAGAAAATCTAAGTACAAGAAGAAGAAGCAAACCCAAATCACATTCACACAGATAAAAAATGAAATGAAAAACCAAAGAGGACATAGTGGCATACTGTCTTTAATCGAAGAATTCCCAGGGGAACTTCGGTGGGGCTGAGTTATTAGCGGTTGATGAAGATGTAGATGTCGAGG…
12	chr.12-013	Rong-genetics-2004	pGH829	y	1	1		pGH829	Chr.12	10.2	CA993977	RFLP	No	No	TAAGATGTTACCATAAATTTTATTATGGAAATCCCCTTCCATTGGTCGTTAATTATTGGTGTAGTTGTTCATTCATGTTTATTTTGGACAATACATTCAAGTGGTTGTTTTGAGGTATCCAGTTTAAAATATTCAAAACCTTCACGTATTATTTTGATAATGGACCCGCATTGATGCTTGTGGGCTTTTGGATCAAAACTTAAATCAGATTGTTCTGATCAAAATTTTTTTTGCTTTCCATACCAAGGATTTTTCATGACAACCAAACCAGCTTTGAAATGCTTGCATAAAGGATAGTTTATTACCTTTAACATAGGATGCATGCCATTGGATAGCAAGATTTATACGTACAATTCTAATCCTTCATTACCATATAGAGCTTGGCTAATTTGATCATAC…
13	chr.12-014	Rong-genetics-2004	Coau2I09	n	3	2	12, 26	Coau2I09	Chr.12	11.5	x	RFLP	No	No	X
14	chr.12-015	Rong-genetics-2004	pGH492	y	1	1		pGH492	Chr.12	13.6	CA993906	RFLP	No	No	TCCAGATAAAGATAGAATGCAACAGTATATTAGCACAAGTAGTGTTTAATCAAAGCCTAGTTGAGATCAAGCTGTAAAAAACTCAAGTTCTATCCAGTCTCACTTTTAAGGCTTGAGCTCAATTAAAGATGAAAACTGAACAGGTTGAGCTCACTCAATTAAGCTCATTTACCTAGTAAAAAATGACCTTGATTCCCATACTTGACTTCCAACTTGATTACTATACTCAATTTGGAATTAAAATGTTCAATAATAATTTTGATTAGACTTGCGAGCTACTCAAGTCAAACATTAGGATACTCGAATTTAGCTTGCCCCAACAGCTCAAGTTCAACTTGACCATGACCGGGTGAAGTTTGAGACTTGAATAAAATGTTCAACATACCAAATTACTTTTGA…
15	chr.12-016	Rong-genetics-2004	GA__Ec0028B06f	n	2	2	4,12	Unig28B06	Chr.12	20.8	CK640589	RFLP	No	Yes	TTTTTTTTTTTTTTTGATGCAATCATGAAATACGTTTTATTGAACATAGCATGTTTTCATCATGAGAAAAAGAAGAAAATGGTTGCTAGTCGATAACTATAGCGGAGACGAACTCCGGTAGCACAATCACTGCTCAGACCAGTTAACTCCAATTTAACACACTCAAAGTAAGTCTCGGGTAACAACTCAGATAAGCTATAGGCTTCAAAACTTATAGTTTGGAAGCTGCATCTTTGTCCAAAAACCAAACAAGCTCCCCTTCTGGTGAAACCATCTGAACAGGCAGTGGATCGGAATTTTGACTATTTCCCAATGCGGAATGCACCGGACCAGCTTTACCAGCACCACAGATCACAAGTGCAATGTGAGCAGATGAGTTGATAACTGGGAAAGTAAAGG…
16	chr.12-017	Rong-genetics-2004	GA__Ea0001B12f	y	1	1		Gate1DA06	Chr.12	20.8	BE053621	RFLP	No	Yes	GGAGAAAACTCAAATAGAGCAATCTAACCGCATGTGCTGCATCAAACAATGATTATGGTTACTATACAGCACTGGGTTTTTTATGAAAAAGGGAAACTATTATCTAGTCATTGCTTGTTCACTCGTGCCGAATTCGGCACGAG
17	chr.12-018	Rong-genetics-2004	GA__Ea0004B21f	y	1	1		Gate4CA11	Chr.12	20.8	BE052761	RFLP	No	Yes	CACAGAATGGCATCTTCACCCTTTCAATTCTCCACTCCAGTTCTCACTCTCCTATTATCATCGCCGTCGTTACGAAAATCCCCTGGTCTTCCTTTCCATCCTTCATTATTCTCGTCGCCCCTTACTCAGAAGACCCTCACTTTCTCGACTGGGACTAGAGCCGTTTCGGGGTCCGGAAAATCCCCTGGTCTTCCTTTCCATCCTTCATTATTCTCGCCGCCCCTTACTCAGAAGACCCTCACTTTCTCGACTGGGACTAGAGCCGTTTCGGGGTCCGGGAAGTTTTGTTGGAGAGCCAAGGCGTCGATGGCCGGGACCACCATGGAGAAAGGGAAAGGGGAAGTCGAAGTTTTTGATTCCGAGGAGAATCTTTCGGTTTCGCTCGCTAAATACACCGCC…
18	chr.12-019	Rong-genetics-2004	GA__Ea0002M12f	y	1	1		Gate2BG06	Chr.12	22.6	BE053731	RFLP	No	Yes	GTTAAGCTTTGAATACCCAGAAACAGAGTGGAGAAGATGTGGTTAGCGGGGTTGGTGAAGAACAACGTAAAGGGAGGGAATGGCGGCGTTGGGAGTCTACTGGTTCGATACATGTCGAGAACTAGGGCAGTAAATGTGAGAAAGATCAATCCAAAAGTACCCATTCCGGAAGCTAAATCCATCGCCAGTTCCCTATATGACCTCATCAAGCAACGTGGTCCTCTCACCGTTCCCAACACTTGGACTCTCGCCCAGGAAGCTGGAATTGGTGGATTAAACAGCAAAACACACATGAAGATAATGCTCAAATGGATGAGGGGAAGAAAATTGTTAAAGTTGTTCTGCAACCAAGTTGGGTCCAACAAGAAATTTTTGCACTGTACGCTGCCGGAAGAACCT…
19	chr.12-020	Rong-genetics-2004	PAR03_21	y	1	1		PAR3-21	Chr.12	26.2	CA992855	RFLP	Yes	No	ATAGTCACACGATGATATATATATGTATGTATGTGTAGATGTATATGTAGAGGATCAAAATTTCAGATGCAATTCGGTTGGTGGGCTTTTGAATCTCATTCAACATCACCAGTACTCCCACCAGTTTGAACTACAACTTGACTCGTCTAGGAAACAATTGGACTCGAAGCGGCACCATTTTTCTGATGAATTCAAGGAACCATTGGTTGCTTCTATCATGTCCAGAGCCACCCTATCTCCATCCTTGCTCTCGACATTTCCTCGTGC
20	chr.12-021	Rong-genetics-2004	A1252	y	1	1		A1252	Chr.12	26.2	CA994051	RFLP	No	No	TTCATTCTTCCTTTTGGTTATAGTTTTACAGGATGTACTGTCATTCAGGGTTTTCTTATTTACATATTTAGAATTTGATTCTATACATCAGAATAATAATATTAAAGTGATCAAAGAAAAAGCAATAAATTTATCATCAGTTGGTAGAGGGCGGTTTCATTAAGAATAAGATTCTAGATGACTCTACTTTATATTTTCTTCTTTTACAAGTCCAAAATTCTCAAGACTGACAAGAAAAAGATGGCCACTATGTAAAGGGCAATCTTTCAAGAGTTATAGGCATCCCTAACAATTAATAATAATTAAATGGCTTCGTTAAAAGGCTTCAAAGATTAAATAAATACTTATAGATGGGTATTGGCTACTATTACTCGCTCATAGTACAAATTAAGAACTATA…
21	chr.12-022	Rong-genetics-2004	coau2I09	n	3	2		coau2I09	Chr.12	28.2	x	RFLP	No	No	X
22	chr.12-023	Rong-genetics-2004	GA__Ec0025D04	y	1	1		Unig25D04	Chr.12	30.2	CB066480	RFLP	No	Yes	TTTTTTTTTTTTTTTTTTATGTACAGTTTTTTTTTGTTTTTTTTTTAGCTCTTCTTGAGCTATGATCCTGCAATCTATATAAATATAGAATCTTAGCATACATATATTATTTATTATCTTTGACTCTGCTCAATGTACTGATACTGATATAAGGGTCAAGTAATAAGCTTGACTGAGTGAAAGTAGGAAAAAAAAAAAAGAAATAAAAAAACACGAAAGCTTGGGGGGGGGTAAAAGAAGATACCCCATCTACGTTCGCGTGATTTTGTTGCGGCCCATACAAAAATGGACTCGTCGATAAGAGAATACATACAATTATGTAATGTATTCTAGGTTGGCAAATCAGTTTGTGAGTTTGTCAAGCCAAGAATCCATGACTTCAGAGACAGTTTCCATGAA…
23	chr.12-024	Rong-genetics-2004	coau0004K03	n	2	2	5, 12	Coau4K03	Chr.12	34.2	AI055658	RFLP	No	No	TTTCCTATCTCTTCTTTCTTTCTCCTCTGAGAAATTCCGTAAGGAAAAAAAAATGTCTTCTCCAAGTAAACGCCGAGAGATGGACTTAATGAAACTGATGATGAGTGACTACAAAGTGGAGATGATGAATGATGGCATGCAAGAATTTTATGTTGAATTCAACGGACCAAAAGACAGTCCTTACCATGGTGGTGTGTGGAGGATAAGGGTAGAGCTCCCAGATGCTTATCCTTATAAATCTCCATCAATTGGATTTGTGAACAAGATTTACCACCCAAATGTTGATGAAATGTCTGGCTCAGTTTGTTTGGATGTCATCAATCAAACTTGGAGCCCTATGTTCGATCTTGGTAATGGCTTTGAAATGGTTCTTTCTTAAACTCCTTTGGATCCAAATCC…
24	chr.12-025	Rong-genetics-2004	pVNC098	y	1	1		pVNC098	Chr.12	34.2	x	RFLP	No	No	X
25	chr.12-026	Rong-genetics-2004	GA__Ea0001J23f	y	1	1		Gate1CE12	Chr.12	34.2	BE055862	RFLP	No	Yes	GTTGCTTCGGCTCACTTTCGATAACATATGTGGCTTGACATTTGGCAAGGATCCTCAAACGGCATCTCCAGGGCTTCCCGAGAACGGCTTCGCAACGGCTTTTGATCGAGCCACAGAAGCCACGCTCCAGCGATTTATTTTGCCCGAAATCATATGGAAGCTGAAAAAATGGTTGGGGCTTGGAATGGAAGTGAAGCTGACCCGAAGCCTCGACCACATGGATAAATTCTTATCCGAAATCATTAATACACGCAAGCTTGAATTGCTGAGTCAGCATCAAGGTGAGATCCCACACGACGACTTGCTGTCCCGTTTCATGAAAAAAAAGGAGTCCTACTCAGATGAATTCCTTAGACACGTGGCTGTAAACTTTATTTTAGCTGGACGTGACACGACTTC…
26	chr.12-027	Rong-genetics-2004	GA__Ea0001D07f	y	1	1		Gate1CB04	Chr.12	37.3	CK640507	RFLP	No	Yes	TTTTTTTTTTTTTTTTTTGTTGCTACACTCCACGATCTTTATTCTGCACAAACATGCCATTGAACGAAGTAAATCCAACCAAAACTCCATGAAAGAACTCGACTGAGTTCCATATTAAAGGTCATAAAAGGATTATTTAATCTCATGCCTATTAACTGAAACGTAAAAGATCGCCCAAATACATTAAAACTGCTTAATTGATGATAAAATTCCACTGAAAATACACAAAGAAAAAAAAGTGAATGCATGGCATACAACAGCTTTAAAACTTATTGACATGTATCATACTTGCCCTGCGAACCTTCGCCACTGAATACCTTCAATTCTAGCATTCAAACAGTTTTGTCGAACTGTGCTCGAGAATTTCTCCTAGCACTTTCCAAAACGGTTTTATCTACG…
27	chr.12-028	Rong-genetics-2004	PAR0183	y	1	1		PAR0183	Chr.12	37.3	x	RFLP	No	No	X
28	chr.12-029	Rong-genetics-2004	Coau1E07	y	1	1		Coau1E07	Chr.12	37.3	x	RFLP	No	No	X
29	chr.12-030	Rong-genetics-2004	GA__Ea0001I17f	n	2	2	12, 13	Gate1AE09	Chr.12	40.3	BE055603	RFLP	No	Yes	GGACAATAAGCTTTGGAAGAAGCATGTAAATGCTTACAAAAGGATAAATAGATTGATTGGTACTGCAAGATACAGAAACGTGATGGACATGAATGCTGGTCTTGGAGGATTTGCAGCAGCTCTCGAATCACCCAAGTCTTGGGTGATGAATGTTGTGCCCACAATTGGCAAGGACACCTTAGGTGTGATCTATGAGAGAGGTCTAATTGGAATATATCATGACTGGTGCGAAGGTTTCTCTACGTATCCAAGAACATATGACCTTATGCATGCTAATGGTGTCTTTAGCTTGTATCAAGATAAGTGTAGCTTTGAAGACATCCTTCTGGAAATGGATCGCATTTTACGGCCTGAAGGAGCTGTGATATTCCGGGATGATGTCGATGTCCTAAACAAGGT…
30	chr.12-031	Rong-genetics-2004	GA__Ea0001I18f	y	1	1		Gate1BE09	Chr.12	40.3	BE055604	RFLP	No	Yes	GAAACAATTCATCATTGATGTTTTGCATCCTGGGAGGCCCAATGTTTCTAAGGCGGAGTTGAAGGAGAAGCTTGCTAGAATGTATGAGGTGAAGGACCCAAATTCGATCTTTGTGTTCAAGTTCAGGACTCATTTTGGAGGTGGTAAATCTACTGGATTTGGTTTGATATATGATTCTGTCGAGAACGCAAAGAAGTATGAGCCCAAATACAGACTGATCAGGAATGGACTCGACACCAAGGTGGAGAAATCAAGGAAGCAAATGAAGGAAAGGAAGAACAGGGCTAAGAAGATCCGTGGAGTAAAGAAGACCAAGGCCAGTGAAGCAGCTAATAATAAGTGAGCTAAAAGGGATGAAAGAAAAGGTGAAATCTATGTCTATCTTAGGGTCAGTCTTTT…
31	chr.12-032	Rong-genetics-2004	GA__Ea0004M12f	y	1	1		Gate4BG06	Chr.12	40.3	BE055786	RFLP	No	Yes	GATTGCGAAGAAGAAGCTGGAGTTTCATCTCCGAACAGCACGATATCGAGTGTGAGTGGGAAAAGGAGCGAAAGGGAAGGCACTAATGGAGATGAGCTTGATATTGAAAGAGCTTGTTCTCGTGGCATCAGTGATGAGGAAGATGGTGACGCTTCGAGAAAAAAACTTAGGCTTTCGAAGGATCAGTCTGCTATTCTTGAAGAAAGCTTTAAAGAACACAACACTCTGAACCCAAAACAAAAGATGGCTTTGGCTAAGCAGCTGGGATTGCGACCCAGACAAGTTGAAGTTTGGTTCCAAAACAGAAGGGCGAGGACCAAGCTGAAGCAAACTGAGGTTGACTGTGAGTTCCTAAAGAGATGCTGTGAGAATCTGACGGAGGAAAACAGGCGGTTGCAG…
32	chr.12-033	Rong-genetics-2004	PAR04_14	n	2	2	3, 12	pAR4-14	Chr.12	40.3	CA992986	RFLP	Yes	No	TTTTTTTTTTTTTTTTTTAACAGCTTTTTCAATAAGTTCCATTTATGTCATTTTCATTAAACATTAGTGATACTGAAAATAGAAATGAAAAAAAAAAACAGTTCTCATCATTCTTCGTGATGCATTAACATTTCTTAAGAACCCCAAAAAAATAAAATCTAATCAGTAATTAACCCCCAAAAAACCCCAAAAAGAAAAAGGGAGCCATATCATAGAGTAGATCCTGGGCAGGCTAATTTCATATCCTCATATAGATATAACATTCACAGAGCTAAAACTATAGCAGTATGTTTTATAAAGGGTATAACAAACCACTCAAAATATAGATTTCTTCATCCTCTCCTCTCTCCTTGGCCCTTTTCTTCATTAATGATCTCCATCACCTTTCTCTTCTCTTCT…
33	chr.12-034	Rong-genetics-2004	A1111	y	1	1		A1111	Chr.12	40.3	CA993996	RFLP	Yes	No	ANANCAANCTTGCATGCCTGCAGCGGCAGCGGCGAAGACAGTGAGTTGAAAGGGAAACAAGGGAGTGGAAGGAGGAGGGATGTTGTTAGCCGTTGGATTAGAACTGATTAAGCCGGAGTTTGAAGGATACGACGAAGATGTGTGTCCCATTAGCATCTGTTGAGGTTGTTGTACCTGTAATCCTCCTGCCGGACTTTGTACTTCTCTCGGTTCCATTTCTGAAAATGTGAGAGAGAGAGAGAGAAGAGAGTTTTTTAAGTTAAAAGAGTTTGTGAGTTAACTACTTTTGCAAAATGGGGGAATCAAATGGATCTTCAACAACAAGAGGACAAGAGTACAAATGAAATTACACAACTGGGAAATGAACAAAAATGCCCATTTCAGTTTTGGTTAAAACAA…
34	chr.12-035	Rong-genetics-2004	G1263	y	1	1		G1263	Chr.12	40.3	CA994270	RFLP	No	No	GGAAAAAGACAGGGTTTAATTAATATGGCAATGCTTAGGAGGAGTTATTTCATATAGTGGACATGCATGGCTCTACAAAGGGAATTGGTCACCTTCCAAAATAAACAATAAGATAAAACTTGAGAATCTAACTCATGAAAGACACGTTCGACCTTTATATTCAAATGTGCTCAATATTATCACGAGAAGACTTTAAAAAAAAATTGAAACTCATACTCGCACAATTTTGCTAACATGATCATCTAGTGGAGCCTGAATCAAAGAACCTGACCAAACGCTGTTAGGTGCAATGACTTGTAAACACAGGGTATCAAATGATATTTGGCTATACAGAAACTCATAGAAGCCAGAAAGTTATAACAGCAATATTGGCTGCAATAATCTATCAAAATATATATT…
35	chr.12-036	Rong-genetics-2004	GA__Ea0001F22f	y	1	1		Gate1DC11	Chr.12	40.3	BE054783	RFLP	No	Yes	GACGAGCCGTTTCTCACTTCAGCGACCAGACAGTCAGAGATCCTCCCAATCAAACAACAATGACAAAGAGAACCAAGAAGGCTGGAATTGTTGGAAAATATGGTACTCGTTATGGTGCCAGTTTGAGGAAGCAAATTAAGAAGATGGAGGTTAGTCAACACAGCAAGTACTTCTGTGAGTTCTGTGGAAAGTATGCGGTGAAGAGAAAAGCTGTCGGTATCTGGGGATGCAAGGATTGCGGGAAAGTCAAAGCAGGCGGTGCTTATACTTTGAACACTGCTAGCGCTGTGACTGTGAGGAGTACCATCAGGAGGCTGAGGGAGCAAACTGAGAGCTGAGCCACCACTGGTGATTGATTTATATTCTACTTTCATAGGATGTTGTTTTGCATGTTTTAGC…
36	chr.12-037	Rong-genetics-2004	PAR0229	y	1	1		PAR0229	Chr.12	41.4	na	RFLP	No	No	X
37	chr.12-038	Rong-genetics-2004	pGH724	y	1	1		pGH724	Chr.12	41.4	CA993956	RFLP	No	No	TGTTTGAGAAGTTACCCTAAAATGCGAACTGTAATAGTGGGTTTGCAGTGTTCTAATCATAGATATTCACATTCTAAAGTGATAATGGGGTATATAAATTTGAGTCTATGCAAAAACTACATTTGCATACAAAAACTTTGTAGATTACCACCTCTTTTGCTTTTCCCTGTTTGGAGCTATATATTACAGTATGTTGTCAACCTATACAAAAAAAGAACCCAACCGAAATTCATCTTTTAGCATTCTAAGTTCGAAAAGGTCAAGGGATAAAAGAGCAACCATCAAACCCAATTCACAGACTTCAGTGTTTGGCATGCAAAATATGTTGATCCCGGTCCTGGGGATCTCTTGCAGAAGGAGTAGACTTTTATAGTTCTAGTAATTAACAACCACTGCTAA…
38	chr.12-039	Rong-genetics-2004	PAR0999	y	1	1		PAR0999	Chr.12	43.8	CA993634	RFLP	No	No	AGCTAGAAAGATCAAGTAGATTCTTTTGGCAAGTGTAGCACATGAAGACTTTCAAGTCTGAAAAGGAGAGCCTTCGGGTAATTTTTCTGTCCGTACCGCCTACAAACTATTACAGGAGGCTACTCTAAATCCTATTATTATACAGACTGAAACTAAAAGCTTTTTCAAGAAGCTATGGAGTTTACAGATGCCCTCGAAAGTTAAAGTTACAATCTGAAGGATATCTTGGAATTACATCCCAACTTTGGTTAATCTGAAGCAAAGACGAGTTGTTTCTGATGCTCGTTGTTCCCTGTGTCAACAGGAGGAGGAGGACTACTACCATCTTCCGTAGCTGCCCTGGGTATTCAGTTAAGGGACAGAAGAACAGAGTCGCCTTTTTGATGTGGGCTTTGGATA…
39	chr.12-040	Rong-genetics-2004	GA__Ea0004N11f	y	1	1		Gate4CG06	Chr.12	46.5	BE051974	RFLP	Yes	Yes	GTTCTTTTTTCCTTCATCAGCTTAGCTTTTGAATGGCTTCTACAGTTAAACCCATTTTCATCCTCCTTGTATTCATTTCATTCCATTTCTCACTGTTAGCATCGAAACCCAATGACCCAACACCATCAACATGGCCTCTTCAATTCCACTCCGTTCTCTTCATGAACAACAGTGGCACTCTCCAGAAAGTTGATCTCTGGTACGACTGGCCTAATGGCCGCAATTTCAACATTATTCAGAACCAGCTCGGTAAGCTCCTTTACGACCTTGAATGGGACAATGGCACTTCGTTTATCTACACTCTGGATTCCAATAAAGAATGCAGAGTCTTGCACTTTGATGTCGGTATTCTCCGTCCTAATTGGCTTGATGGAGCTAATTACTTGGGCCAACAACAAA…
40	chr.12-041	Rong-genetics-2004	A1210	n	1	1	12, 26	A1210	Chr.12	46.5	CA994038	RFLP	Yes	No	AAATAATATATATATATATTCAGAACAGGCCAAGCAAATTGGAATTGTTGTGCATATTGTGTTCGTTTTCTTCCAGTTTTCAGATTGTTTATAGCTATATCATATCTAGCTGTCGAAAATATTGTACTGGTGAATTGGGAATCGAGGAACATGGAGAAAATGAGTTCTGAGGATGGAGACCGTTACCACCATCGACATCATTACTCTGATACAGATGTTTTAGGGTCCGAGAAAGTGCCCCATAGTGGTCCATTGAGCGGACCATTAAACAAAAAGGTTGCAGCAGGGAAGAAAACTGCCCACTTTAACATTCCAGACTCCAGCTCTTCCAAGGACGACCGTTACGTTGAGATCACCCTCGATGTTACTGCCGATTCGGTAGCGGTTCAGAGCGTAAAG…
41	chr.12-042	Rong-genetics-2004	GA__Ec0024C11	n	2	2	3, 12	Unig24C11	Chr.12	48.2	CB066450	RFLP	No	Yes	TTTTTTTTTTTTTTTTTTTGAACATAATCACATTAGAACGTATTTCAATATAATTCAAAACAATATATCCAAACAGTTTATTGTGAAGTTAAATTCTAAACTAACACTACCAGCATCTTCTTTGCCCCTTCCAATTAAGCAGGCGATTTGAAGTGTCAGAAATACACCTTCAATGCCAACGGGCAAGCTAGCGATGACTTTCAATTCAACTGCCAAGTAGTCCTTTCAATGAAAACGGAAAGGTAAAATGAGCATATATCCAAAAAAGGCTATTTGGTTAAACGACTGAAATTGGATCGCCCAATGACTCAGGCGTACCGCTGCTACCATTGAGAACCGTAACATTTCCATCGGAGTCAACATCAACGATTACTGAATCACCCTCCTTGATTTCCCTGG…
42	chr.12-043	Rong-genetics-2004	P11_23	y	1	1		P11-23	Chr.12	48.2	CK640493	RFLP	No	No	GGGGATCGTCACCTGCAGGAGGTGTTTGACAGGCTTAAGGCAAAGAAATAAAACTGCAAGTGACGGAAAGGTTTCGAGAGAGGGTGGTAGAAGAAGGATACGACCCGAGCTACGGAGCAAGGCCATGGAGAAGAGCCATAATGAGACTTCTGGAGGACAGCATGGCGGAGAAGATGCTGGCTGGGGAAATCGAGGGTGATTCTGTGACTGTGGATATCGACTCCGATGGAAATATTATGGTTCTCAATGGGCAGTAGTAGTGGAGTGGTGCTCCAATTCCAGCTGTGTAAACCCAAACAGCCATTTCCGATGTGTTTGTTGTTTGTACCTTTTATTTTCTCTTCTTTTTCATTTTTTCATTGAATTGGCCATTATATTGAAAAGAGGACTGACTGCGTG…
43	chr.12-044	Rong-genetics-2004	GA__Ea0002G08f	n	2	2	3, 12	Gate2BD04	Chr.12	51.4	BE051927	RFLP	No	Yes	GGAAACCCTCGCTCTTGTAAACACATACAAACCAATAGCAAAATGGCAGAAAGAGGCGGAGGAGAGCGTGGAGCTTTCAGGCGTGGCTTTGGTGGAAGATCCGACCGTGGCCCAAGAGGAAGGCGTCGTGGCCGCAGAGAGGAAGAAGAGAAATGGGTGCCCGTAACTAAGCTTGGGCGTTTGGTAAAAACTGGAAAAATCACGTCCCTTGAGCAAATATACCTCCACTCCCTCCCCATCAAAGAGTACCAAATCATCGACCAACTCGTTGGCCCTTCATTGAAAGATGAGGTCATGAAGATCACTCCAGTCCAGAAACAAACCCGTGCCGGGCAACGTACCCGTTTCAAGGCCTTCGTAGTCGTTGGCGACGGAAATGGGCACGTCGGCTTGGGAGTT…
44	chr.12-045	Rong-genetics-2004	GA__Ec0024G11	y	1	1		Unig24G11	Chr.12	52.4	CB066461	RFLP	No	Yes	AAAAAAAAAGGGGGGGGTTCCCCCCCCCATTTTTTTTTTTTTTTGGGGGGGGCCCCCCCCGGGGGGGGGGGACCCCCCCAAATATTAATAATTTTTCCCCCCCCAAAAAAAAAATTTTTGGGGGGGGGGGTTTTTTGAAACCCCCCCCCCCCCCCCCAAAAAACCCCCCTTTTTTTTTAAAAAAAAAAAAACCCGGGCCCCCCCTTTTTTTTTTTCCGGGGGGGGGAAAAACCCCCCGGGAAAAAATTTTTAAAAATCCCCCCCGGGGGGGGGGGCCCCAAATATAACCCCAACCCCCCCCGGGGGGGAAAACCCCGGGGGGGTTTTTTTTTTTTAAAAAGGGGGGGGAAAACCTTGGGGGGGGGGGTTTTTTTTTAAACTTTAAAAAAAAAAAATTTT…
45	chr.12-046	Rong-genetics-2004	GA__Ea0028I12f	y	2	1		Gafb28I12	Chr.12	52.4	BG445433	RFLP	No	Yes	CACAGCAGGAACTGATACATCTTCAAGCACAGTTGAATGGGCAATGGCTGAGCTAATACGGCATCCCAACATCATGGCTCAAGTTCGTAAAGAATTGGACTCAGTCGTTGGTCGAGACCGCCTCGTCTCCGACTTGGACTTGCCCAATCTAACCTACTTCCAAGCCGTCATCAAAGAAACCTTCCGCCTCCATCCATCCACCCCACTCTCCCTCCCTCGGATGGCCTCCGACAGCTGCGACATCAACGGCTACCACATCCCCAAGGGCGCCACCCTCTTGGTCAACGTATGGGCCATTTCTCGAGACCCTAACGAGTGGAACAACCCGCTTGAGTTTCGGCCCGAGAGATTCTTGCCCGGCGGCGAAAGGCCAAACGCTGATGTTAGGGGCAATGATTT…
46	chr.12-047	Rong-genetics-2004	GA__Eb0043P17f	y	1	1		ESTS105	Chr.12	53.5	BG447485	RFLP	No	Yes	CGCCTCGTCTCCGACTTGGACTTGCCCAATCTAACCTACTTCCAAGCCGTCATCAAAGAAACCTTCCGCCTCCATCCATCCACCCCACTCTCCCTCCCTCGGATGGCCTCCGACAGCTGCGACATCAACGGCTACCACATCCCCAAGGGCGCCACCCTCTTGGTCAACGTATGGGCCATTTCTCGAGACCCTAACGATTGGAACAACCCGCTTGAGTTTCGGCCCGAGAGATTCTTGCCCGGCGGCGAAAGGCCAAACGCTGATGTTAGGGGCAATGATTTTGAGGTCATACCGTTCGGCGCCGGGCGTAGAATCTGTGCAGGAATGAGCTTGGGATTGCGCATGGTTCAACTGTTGACGGCGACGTTAGCGCATGCTTTCGATTGGGAGTTGGCTGAT…
47	chr.12-048	Rong-genetics-2004	GA__Ea0028I12f	y	2	1		Gafb28I12	Chr.12	54.1	BG445433	RFLP	No	Yes	CACAGCAGGAACTGATACATCTTCAAGCACAGTTGAATGGGCAATGGCTGAGCTAATACGGCATCCCAACATCATGGCTCAAGTTCGTAAAGAATTGGACTCAGTCGTTGGTCGAGACCGCCTCGTCTCCGACTTGGACTTGCCCAATCTAACCTACTTCCAAGCCGTCATCAAAGAAACCTTCCGCCTCCATCCATCCACCCCACTCTCCCTCCCTCGGATGGCCTCCGACAGCTGCGACATCAACGGCTACCACATCCCCAAGGGCGCCACCCTCTTGGTCAACGTATGGGCCATTTCTCGAGACCCTAACGAGTGGAACAACCCGCTTGAGTTTCGGCCCGAGAGATTCTTGCCCGGCGGCGAAAGGCCAAACGCTGATGTTAGGGGCAATGATTT…
48	chr.12-049	Rong-genetics-2004	coau0002I14	y	1	1		Coau2I14	Chr.12	54.4	AI054923	RFLP	Yes	No	CTATAAAATTCACAATAAAATACTTCATCAACCTCTTTACTTTCTCATCTCATCTTGATTTCCCTTTTAGCTTTTAACAAACTCCTTTCTTTCTCTAGATCTCTCGTCCTTCCATGTCTGGTTTTCTTTTTATCTCACATTAATATAATCAATATCTCATAGTTCTTTTCTTGTTGTTTCTCTATTTGTGTGTTTTTGAATGCTCATCAACATCTTGTTCCTGATGTTTGAGGACTTCATGTCTCCCGTCNTCAGTGAAATCCTCCTTCTGGGTTTAATGATCAACTCTACTCTGNAGCGCAGGACCCATCTTTTTCAATCTTTCTCTGGTGGTTTCCTTACTGGTTCTACGTTTNTTATGAACTCTCTCTCTCTCTCCCCTGGATGGTACCCCATAGC…
49	chr.12-050	Rong-genetics-2004	GA__Eb0042B23f	y	1	1		ESTS146	Chr.12	55.4	BG447346	RFLP	No	Yes	CCCTTCCCTGCCTCTTGAACCTGTTGACAAATACCTACATTTTGAGTATCAAGAAGGAAGCTTGCTGGACCATCTCAAACATCACTGCTGGAAATGTTGATCAAATACAGGCTGTAATTGAGGCTGGGATTATTGCCCCTCTAGTCCATCTCCTTCAAAATGCCGAGTTTGAGATCAAGAAAGAAGCTGCTTGGGCAATTTCAAATGCTACATCTGGTGGTACCCATGAACAAATAAAGTTTTTGGTGAGCCAAAGTTGCATTAAGCCATTATGTGATCTTCTGAACTGTCCTGACCCAAGAATTGTCACATTTTGTTTAGAAGGTCTTGAAAACATTTTGAAGGTTGGTGAAGCATAGAAAAATCTGGGTCACACTGGAGACGTCAATCTCTATGCCC…
50	chr.12-051	Rong-genetics-2004	GA__Ec0022H11	n	2	2	11, 12	Unig22H11	Chr.12	56.3	CB066414	RFLP	No	Yes	GAGTAATAAATACTCTCCAGTTTTTTTTTTCTTTTTGCTTTTAAAACGAAAATAATATATGTATTATAAAACTTTAAAAATGTTGAAAATTCATTTGGTACATTTAAACCCATGAATGGGGAAATTAAAATTTAGTGCATTTTACCATAATAACTTAATTGTGAAAACCGCATGCGGTAATTGGTCCCGTCCCCTAATTTAAATTTTCCCACGTTTCCATTAAACATGTTACCACCCAGGTTTTTAACTTCAGGCTAAATAATCCATGCCACCCATACCGCCATGCATTGCCGGAACATCCTTCTAATCCTTTGGAAGTTCGACTACAACAACTTCTGTATTTGTCATCAACCACGACACGCTTGCCTCATCCACCAAAGCGGGTCTAATTACTTCCAA…
51	chr.12-052	Rong-genetics-2004	PAR0244	y	1	1		PAR0244	Chr.12	56.3	CK640605	RFLP	No	No	CCCCCCCTCAAGAAACTGATTTGTGATCGAACAGAATCTTTCAAATGGATTCCTTGTATGGCAGGGAAAAATGGGTTTCATTCAAATTCCACTGAAGAATCTGAGAAAAAATAATCTACTGGTTCTGGTTTTTCTTCGCCGTCAGCTACTACTTATGGTGTTCTTAAACCTCATCGGTTATGAACAAAACGAAAATATAATAAGGTTAAATATGTTATAAGCCCCTGTACTCTTTCCTAATTTAAAATTTAGTCATTTTACTTTTATTTTCAAAAAAAAAAAAAAAAAACTCGAGACTAG
52	chr.12-053	Rong-genetics-2004	P06_25	y	1	1		P06-25	Chr.12	56.3	CA994333	RFLP	No	No	GTCGGTACCTTTAACTTGGATATCACTAGGAAAATACTACAGATTCCGCTTTCAAAGTTAATCCATAAAGACATCCAAGTATGGAGAGGGGAGGCAACTGGTGACTTTTCAGTAAGGAGTGCCTATAAACTATTACAGAAAGCTACAATTGATCCTAGTGTTTATTTACAGACCGATACTAAAAATTTCTACAGAAAACTATGGAATTTACATATGCCCTTAAAAATCAAGATTACAGTATGAAAAATAGCGTGGAATTACATTCCCATTTTCTCCAATCTAGAGCTGCGAAAAGTGATGGCTGAGGATCGATGTTCGAGATGCGGTCAGGAAGGAGAAGATAGTTTCCATGTTTTCCATCTGAGCCTTGGGTTTTCAGCCAAGGGACAAACGAACAGT…
53	chr.12-054	Rong-genetics-2004	coau0002I13	y	1	1		Coau2I13	Chr.12	57.2	AI054922	RFLP	No	No	GATGGTTGGTGGGAAGGCCTTGTTGTTCAGGAGTTGGAAGATAAATTTCGTGTTCATTTCCCAGGAGAAAAGCGGGAATCAGTCTTTGGTATCGGTGATATAAGACAATCTCAGGAATGGCTAGGAAATCGGTGGANTAAATTTGAAGGAAAGGCATGATCTTGTGAGTACCATACTCTGGGCCGGAAAGCANGACGTAAGCAGATCCTATAATTTCAATACCGACAAAAACACCATTTGGNAGAGTGACAGNGTGGTAAAGAAGCCTGATGTNAAAGGGTCTGCTGTTGAACCGGAAATGAGAGGCCAAGATCNAGTGTTGTNCAGATCTTTAAGGATGATCGGTTNTCATTGAGGGGAAGTCTTTGGAGAGAAACGGTGACTCGACCGTGTACGAAC…
54	chr.12-055	Rong-genetics-2004	pAR10F10	n	2	2	12, 26	pAR10F10	Chr.12	57.8	CA993797	RFLP	No	No	TTTTTTTTTTTTTTTTAATCCAAATATATGAATGGTATATAATTCATTTATAACTACATAAAACCCTGAGGAAACTAAGTATGATTAGTCGACTACATGAAAATCCGCACACATACAACATTCCGAAACAAAATTTCAAAAACGAAATTCCTTCACAAAGACTCAACCCTACACACCAAATTTAAGCATTTGTACAAACAAAATTGCGTCCTATCCACCCAAACATGCCCTCCTTAACCTTTAATTCTCTTGGCCAGCCTACATGATGGAACAGGCGTTGGGGTTTTCGTCGCTAAAGAAAGTGACAAACTTCTCGTCCACAGCATTCGGACTCGGCAAAGCTTGCACCGCCTCTTTAACGTACCCCGACGGTGCCTTCTTGTCGTATGCTTGAGCTAC…
55	chr.12-056	Rong-genetics-2004	GA__Ea0029C08f	y	1	1		Gafb29C08	Chr.12	58.1	BG445677	RFLP	No	Yes	ATCAGTTCAATATTTCCTGGTAAACAGGAAGGCATTGCAGTAGGAAGGACTTTTGCTGCTCTTAAGAATTATAAAGTGGATGGTAACAAGGAAATGATGGCTATTGGGCTGATGAACATGGTTGGCTCCTCCACTTCTTGCTACATTACAACTGGCGCCTTCTCTCGATCAGCGGTTAATCACAATGCAGGAGCGAAAAGTGCAGTGTCTAACATAGTAATGTCGATTACGGTTATGGTGACCCTTCTCTTTCTCATGCCTTTATTCCAGTACACCCCAAACGTGGTGTTGGGAGCTATCATTGTGTCAGCTGCAGTTGGCCTTATAGACATTCCAGCAGCCTGTCAAATTTGGAAGATCGACAAATTCGATTTCATTGTGATGTTGAGTGCTTTCTTC…
56	chr.12-057	Rong-genetics-2004	pGH540	y	1	1		pGH540	Chr.12	59	CA993914	RFLP	No	No	CTTCAACATAACAATTTTGACAGCAACAATCCACCATTGTGTACTTGCCTCAAGTCCCCCTTTTTTTCTTTTCTTTCATTTTTTGGCGTGACCATAATCAATGATTTCATCATGCCGTAGGGCATATAAACCTGTTAAGTAAAACTTTCGTATATATAAATGCTTCCATCCATTCATAAGTACATCCTGTTTTTCATCAATTGCCAATATTGATCCACTATAATTGAAACGAGTCAAATGCTTTTGAAGAACTCATCTCAGAATAATGTATCAACCAAAACCGAGACCAGCTAGCACTGCTCAAAGATATTTAGCTTCATGAATCAAGGAAACAGATAAGGTACAGAGCACACTAGAACAAATTAAATTCCTTTTTTGTGGCCCGAGTATTTCATCATT…
57	chr.12-058	Rong-genetics-2004	pGH565	y	2	1		pGH565	Chr.12	59	CA993921	RFLP	No	No	ATGAGTGAAAGAGAACTAACTTATTTCTTTTACTGTCCTTAAGGAATTCATTTTAGTTCTCTTCCTATCATCTGGCAGTGGCACCCAAGTAATGGTTGCCTGGTCACTTGAAAAAGGGCAAAAGAACCTTACATATTTTCTTCATGAATTAGTATCTGGTTTTCTGGTTGTTAGACGATGATTTTATTAAAAGGATGTGCAAGAAATGAGTTGGACGAAAAGGCAAGGGAAGGAGGCATAAGACATACCAAATCAATTTTAGTTATTTTCAAGTGGAAAACGGCATTGAAGGATGCAAGTTTAACGAGGAGTGCATCCTTATTCTTAAATGCATAACATTTAGTTCCCTCTTTGTGAGCCATGGAAATGAGTAGGATAGCATACTTAACACCTGTTTTG…
58	chr.12-059	Rong-genetics-2004	PAR0563	n	2	2	12, 26	PAR0563	Chr.12	59	CA993140	RFLP	No	No	TTTTTTTTTTTTTTTTTTAGTAGGAAACGATCTCAATTTTCTTTTATCATCTTTTACATATTATTTTTGCTGTCTTAAGATTAATGAAAGCTAATCGAACCATAACATCACTTCATTTACACGATTCTCATGTTCAAAGGGAGAGTTGTAACCAGCAGCACTGTACAGCAGAGAGCGGCCACTGTGTTGATTGGAGGCTGATGATTTATCCCTACCAGTGCCTTTGAGGCTTTTCTTCAAGGCTGATAATTGAACAGAGATGTTGGAGTCATCCATGAAACCTCCAAATCTCCTCACAGCTGCATATTTGTGTTGAGGCAACTCCACTGGCTGTGCTTCAGCTGATAGGGGAGGGTTCCTCGTGC
59	chr.12-060	Rong-genetics-2004	GA__Ea0003B03f	y	1	1		Gate3CA02	Chr.12	59	CK640518	RFLP	No	Yes	TTTTTTTTTTTTTTTTTTTTTTTGGGGAGATTAAAGCATTTTCAGAAACTCACATATATTATTATTAACATCAAGCAGCGCGCAGAAGCACAATCAACAAAAAAATTCTGGAAATACAAATAATGTGGATAACAAGAATATGTTCAACGACCAATCAGACCCTTATCGGTCCATTTGAAAAACGAAAATTTATAGTAAAAAATGCAGACAAACTTC
60	chr.12-061	Rong-genetics-2004	PAR0155	y	1	1		PAR0155	Chr.12	59	CA992749	RFLP	Yes	No	ACCCCCATAAATGATGTATATTATTTAACTTTTAATAAAAGCTACTCCATGCATCTCATACATAATCATACATGGTTAAGCAACTAGATATTAATGATATAGCAAGTACTTATACTGTATATTACCCTCTTAACAGTAAGCACTGCATTTTTTCTTACAATCCATGGTGCAGCCACCGCCACCGCCACCCTCACCGTAACCTTTTCCCGACCGACTAAAATAGGTGAAGCACTTAGCAGGGCAGGTTAGCTTCTTGTTAAAACAAGGACCTTTTTCTTTGCAAACAACCGTAGTTCTAATAACACCACCTTTTGAGTACCCTCCGGTAGGACCTCCGCTCGTGC
61	chr.12-062	Rong-genetics-2004	P01_52	n	2	2		P01-52	Chr.12	69.4	na	RFLP	No	No	X
62	chr.12-063	Rong-genetics-2004	pGH565	y	2	1		pGH565	Chr.12	69.4	CA993921	RFLP	No	No	ATGAGTGAAAGAGAACTAACTTATTTCTTTTACTGTCCTTAAGGAATTCATTTTAGTTCTCTTCCTATCATCTGGCAGTGGCACCCAAGTAATGGTTGCCTGGTCACTTGAAAAAGGGCAAAAGAACCTTACATATTTTCTTCATGAATTAGTATCTGGTTTTCTGGTTGTTAGACGATGATTTTATTAAAAGGATGTGCAAGAAATGAGTTGGACGAAAAGGCAAGGGAAGGAGGCATAAGACATACCAAATCAATTTTAGTTATTTTCAAGTGGAAAACGGCATTGAAGGATGCAAGTTTAACGAGGAGTGCATCCTTATTCTTAAATGCATAACATTTAGTTCCCTCTTTGTGAGCCATGGAAATGAGTAGGATAGCATACTTAACACCTGTTTTG…
63	chr.12-064	Rong-genetics-2004	GA__Ea0021C08f	y	1	1		Gafb21C08	Chr.12	71	BG443562	RFLP	No	Yes	GTTCGGTGGAGAAGTCTCTCTCTGAGTCTTTTTTATCCCCAAATTTTTTTTATTTCTCTTTCTTTTAATTTCTTCATTTTTCCCTAATTAGGGTTTTTTTTTGTTAATTTATGAACTTTTTAGGGACTTTATTTCAATAAATTTACCAAGTTTCTCAATTACTTAGATCGAAACTCGAACGAGAGAGAAAAAAAAGTAGCGTTCTTTTCTCAACAGAAGGAAAAAGAATGGAGTCAAATTCATGGAGGTTTCGATTTTCCAATTCTTCTTCGTCTTCCTCAAGGCGTCATCAATCTCGATCTGATCCGTTTCTGGGTGGAGGATATGAAGAATTTGATGGAGACGAGGATTTCAAGGCGGAGTTTTTATGTCCGTTTTGCGCTGAGGATTTCGATATTG…
64	chr.12-065	Rong-genetics-2004	GA__Ea0003O05f	n	2	2	12, 13	Gate3AH03	Chr.12	77.7	CK640570	RFLP	No	Yes	TTTTTTTTTTTTTTTTTTTAACAGCAAACAAGTAATCAAGAGGAAGTTTCTTGGGTATTTGAAACCTTACAAGCCAAAGGCAATGCAAGGGAAAGAACACAAATACTGACAACTTTCAACAATCATCTCACAAAATCAGTTATGATGGCTAAAAACAGAGGGAAGAACACAACAACCATTAAAATGAAACAATTCCTCAAAAGACATGAGTTTTATTTCAAACCTTTTGGATTCAATGGTAGCGATATGGTTAGGCTTTGGTCGATGCCCCTGCTTTGGCAAGGTCTTCTAGTGCTTTCAAAATCTGTGGCTCGCTCAAACCTTCCAAGCGAATGCCCTTCTCGACACCCATATCATATCTAGCCCACATTTGGGGCTCAATCCCACGGCATTCACGGA…
65	chr.12-066	Rong-genetics-2004	GA__Ea0001E06f	y	1	1		Gate1BC03	Chr.12	82.4	BE054468	RFLP	No	Yes	AGCAATAGTGTTAAGCCTGCGGCGTCAGAGTGTGGAGATGCACCCAATACCTTGCTTTCCTCTGCACATGGTGGATAATAGTTCATTCTTATAACTTGTGCTTCATCCTCGAAAAAGCTTGAAAGCATCTTAGGATCAGTCCCCAAGTTCTTGGCAATCCGCTTAATGAGATAAATCGTAACCTTATGCAACTCCGTCGAGTACTTGTCAAAGGTTTCTCTGAAAACAACTCAAGTAACAGACATCCTAATACGGTCATGAAGTTGAAGGATCATTATTGTCTATTGATTTACCTGAAGGAAGGGGGATTGGTCGGCCAAAATCTCATATTTCTTAATGGCACAGGCAGGGGAAAAAGACAGAGCATGTCATTCCAATCTAGCTTCTGATCTGCCGACC…
66	chr.12-067	Rong-genetics-2004	PAR0179	y	1	1		PAR0179	Chr.12	83.8	CA992759	RFLP	No	No	AACACCAAATTCTAATCTTTATAAACCCAGGCTATAAAAAAAAACAGCCTTTTTCAGTTAACATATTTCTATATTTACAGGCGAAATTAGCACAAAATCAGTAATTCCTCAGAAGCCAAAAAGAATGAAAATAAACCAAAATCCATCTATGGATTTCACAGTTAATCTCCAGTATCACCAACATTGATCGGTTTCCCATGTTCGTTTCGAATAACCAGAAAACCCAGAAGACGTTGGACCGGCCATCGATTCGATGGAAACAGAAAAGGACCGTCTTG
67	chr.12-068	Rong-genetics-2004	BNL0625	n	2	2	11, 12	BNL0625	Chr.12	83.8	na	SSR	Yes	No	CTTCTATCAATAGCTATTATCAGAGTTTGCTCTTAAAGTAATAGAGAGGGGGGAAAAGTTCAAATGNTTTAAAAGAGAGAGAGAGAGAGAGAGAGAGAGAGAAGACATATNNCCAATAACTAAACTGAAAGCTTGAAAGAATCGCCTTTTGAGTTTATAGCAAAAGCAGTCATCCCAAAAATCCTAGGAAGATTAGATACACCAACTTCTAACAAGCGATGATAGAATTCCTATAACAAAAAAAATTCCTCAAACAATATGACAAAACATAGAAACCATGCCTGGCTAT
68	chr.12-069	Rong-genetics-2004	A1188	y	1	1		A1188	Chr.12	93.8	CA994028	RFLP	Yes	No	GACAGTCCTACAACAACCCAAAAATTTCAACTTTCAATTTGAAACCTGCAAAATTGAAAAGTTCCATAAACTAAACTACAAAGCCATTAATTTCATTCAATCAAGAACTTTTTCACAGCTCAAAACTAAATTCTAGAAAAATATTTCAACATAATGCTCAAAGATTTAAAGATCAAAATACCTCAACTTTGTTTAGCTTCCCTTCATCCAATACTTTGAAAAGGGCAAAGCCCGCGGGAGTCTCGAACAACACAAGCATTTCTCAACCTTTCCCCCAAAAAACAAGACCTAGAATCATCACAATGAACTTAGGGTTAACAAAAAATCAAACTTCAAACCCACTAAACTTAAAAGGCCCCAAACATGATCAAAAAGCCATCTTTCTTCTTTTTCCAAATT…
69	chr.12-070	Rong-genetics-2004	GA__Ea0001C17f	n	2	2	9, 12	Gate1AB09	Chr.12	103.7	BE053911	RFLP	No	Yes	GCGAAACCCTAGCCACTCTCTGCTCAACTCGCCAATGGGGGCTTATAAGTACGTGTCGGAGCTATGGAGGAAGAAGCAGTCGGATGTGATGAGGTTTTTACAGAGGGTGAGGTGCTGGGAATACCGCCAGCATCCATCAATTGTTAGGGTCAACCATCCTACTCGCCCTGACAAGGCACGCCGCTTGGGTTATAAGGCCAAACAAGGTTATGTGGTTTACCGTGTCCGTGTTAGGAGGGGTGGTCGCAAGAGGCCTGTTCCCAAGGGTATCGTGTATGGTAAGCCCACAAACCAGGGTGTCACCCAATTGAAGTTCCAGCGCAGCAAACGGTCTGTTGCTGAGGAGCGTGCTGGCCGAAAGTTGGGAGGTCTCAGAGTTGTTAACTCGTACTGGATCAA…
70	chr.12-071	Rong-genetics-2004	A1792	y	1	1		A1792	Chr.12	103.7	CK640455	RFLP	No	No	GGTTATCGCAACTTTCAGGCTGCCTGATTTGTCAAGTTCCTTCAAGTCGTGGTTTTCATTTTGGTTAAGGACCAAAATTTCCTTAATAAAGTGAAAACCCACTTTGTATTATGATTCTTAGCAACCACAAAACTGGTGTCATTTGCTTTCAGAGGATGCCTCTACCGTCATTGGTACGTATAATTTTCGTACTAAAAGATATGCGAATTGCATATCTAAATTCATTCATTTTTTCCTCACTGTTTTGGAGGTACATTTATTTTATGTAGAGTTGGTAAATTGACTATTATTGTATTCAGAAGAATGTGAATGGGAAATGTGGTATAGGAGATATAATCATTACATGTGACTCCACCCAAGGTTGAATTTCAAATATAAATATGTATACAACACATGTTT…
71	chr.12-072	Rong-genetics-2004	GA__Ea0003J06f	n	2	2	4, 12	Gate3DE03	Chr.12	113.4	CK640553	RFLP	No	Yes	TTTTTTTTTTTTTTTTTTTTTTTTTTTTTTTTTTTTTTTTCACACCCAAGATTTCTATTACCTTATCCTTGTTAACGTTTCCTGTTGCTTTAAAACCACATCTGCAACTACATTGATCAGCAGGAGCCATAAAACAAAGCACAAAACAAAAGTTCCATTAAACAAACACTCGCTGCTTCATATTACATAATATTCAACGTCTCACATAACGCTCGCTCACCAACTTTCTTTTACAGCAGGAACCAACACCCGCTTGTTTTTATTGTGTTTGCAGTGACAGCAAATCTAAAAAATCACAAATTTAAGAGTGTTTGCCTTCTCTTGCAATGTGTCGAGAAGGCTGTCAAAGCTCTTCTTGAAAGACTCCACTCCCTCGTCTTCCAGCTGTGAACCGACTTT…
72	chr.12-073	Rong-genetics-2004	GA__Ea0001E15f	y	1	1		Gate1AC08	Chr.12	128.2	BE054480	RFLP	Yes	Yes	CTTAACCAAAATCCACAATCTTTCATTCTAATATGCAAAAAAAGAAAACATGGTTGTTTGATATCTGACAAATTTTCCACCTAGGAATCAGTGAAGTGTGTGTTCTGTTCTGTTCTGTTCTGTCTGTATCTTTTTCTTATACTCATTGTAACTTTGGTCTGGTCTCAAAAATGGGAAGGCAATCTTGTTGTTACAAGCAAAAGCTTAGGAAAGGTCTTTGGTCCCCTGAAGAAGATGAAAAGCTTTTAAGGCATATTACAAAGTATGGCCATGGTTGCTGGAGCTCCATCCCTAAACAAGCTGGGTTACAGAGGTGTGGGAAGAGTTGCAGGTTGAGGTGGATTAATTATTTAAGGCCTGATTTAAAGAGAGGCACATTTTCACAAGAAGAAGAAAATC…
73	chr.12-074	Rong-genetics-2004	GA__Ea0001H21f	y	1	1		Gate1CD11	Chr.12	132.8	BE055324	RFLP	No	Yes	GGTATTTGCAAACAAGCAAGATCTTCCAAATGCTATGAATGCTGCCGAGATCACTGACAAGCTTGGCCTTCATTCTCTCCGTCAGCGCCACTGGTACATACAGAGCACATGTGCCACTTCCGGTGAAGGACTGTATGAGGGACTGGATTGGCTCTCAAACAACATTGCGAACAAGGCTTAAATGAAACAATTGAACCGACGGTCACACTAACAATGGCCCCATTTTGATGTTCTGGATGTCCATCTCGTTCAAGTGTTCTGGCTTTCTTTTTTTATATTTCTTATTCCCTGCAAACATTACCCATTTGTCACTTGTAGTTTAAAGAATAATTTGAGTAAATTTCGATTTCCTTTGTTGTATTACCTCCATAGCTGCAAAAGGAAAGAAAAAGGTTTTCT…
74	chr.12-075	Rong-genetics-2004	GA__Ea0004K15f	y	1	1		Gate4AF08	Chr.12	138.2	CK640579	RFLP	No	Yes	TTTTTTTTTTTTTTTTTTAAAAGAGTTAAACTACCTAAACTGCTACATTAAAAAGCAATAAGAAGAATTTTCATTTTACAACAGTCTATGAGAAGATCACCAGGGGAATACAAATCCTATTGTAAGAGAAACCTACTATCAACAGCCACATGGTATCCAAACAAAATGACTGATTAGGACAGTCACTTTGCCTCATCCGCTCCATCACCGCCACCATGCCCACCAGTTGTGCTGCCCTGCCCATTACCACCAGCTTCGGAGCCCTCTTGCTTGTTTCCAGCACGTCCATCACTTGGGCCTGAAGGTTGAGGGGGACCACCACTGCTGCTCGTGCCGAATTCTTT
75	chr.12-076	Rong-genetics-2004	GA__Ea0003M18f	n	2	2	3, 12	Gate3BG09	Chr.12	138.2	BE054805	RFLP	No	Yes	GTTTACCAAGAAATTGCTCCACTCTTATGATGGATTTCATGGCATCAAGCAACTGGTAGATGTGGGTGGTAACCTTGGTATCACACTTCACTATATCACTTCCAAATACCCTAACATCAATGGCATTAATTTCGACTCGCCTCATGTTATACAACATGCCCCATCCTATCCTGGAATTGAACATGTTGCTGGTGATATGTTTGAAAACGCTCCACAAAGAGATGCTATTTGTTTGAAATTGGGTCTTCATGATTGGAGCGATGACAAGTGTTTGAGATTGTTGAAGAACTGCTACAAAACCATCCCTAACAATGGCAGAGTCATTGTTGTAGATTCAGTAGTTCCTGTTATGGCCGAGTCTACTCCTTCTGCGAATGCCACTTTTCTACTCCATATGCT…
76	chr.12-077	Rong-genetics-2004	GA__Ec0026C04	n	2	2	7, 12	Unig26C04	Chr.12	141.7	CB066502	RFLP	No	Yes	TTTTTAAAATCCTTTTTTTTTTTTTTTTTTTTTTTTTTTTTTTTCAAACATAATCAATGGAAAATAGGTTTAAAATACAACATTTTTTACTGCTAATACAGCTTTTGCTTACAGATTACTAAACAAAACCTCGAATTTAAACCCAAAAAAACCTTTAACAGATTGGAACTGCAAACCTTCAATTTTTTCCAGTATGCCCCCACTACCTACTTGTAAATAGTTTATTATAAACCCAGGGGATTCCGATCTTTACAATGTTTATGTAACAATGTTTGATAGTTGTAGTTGGGCTTGCTTTGAAAAAATTTCATGGATTTCCGTAGGCAGTTTCAACCATGGGAACAATTCCGCATTACTCTTCCTCCTATGCACAATGGCAAATAACCTCAACAGCAAACA…
77	chr.12-078	Rong-genetics-2004	GA__Ec0027G02	y	2	1		Unig27G02	Chr.12	141.7	CB066537	RFLP	Yes	Yes	TTTTTTTTTTTTTTTTTTAAAACAAAAAATTTTTAAAAGATATATAACACAAATTCAAAAATAAATAAATAAAAAGAAAAAGAAGAGAAAGAGTCTCGACTAAAATAATCTAAACCTACTGATTTTGGCCTCTAATCCCATTGGATTTTTTTTTTAAAGAAGAAGAATACAAAATGAAAATAGTTTGAAGAGGCGAGAGATGTTGGAAATTCTCTCATGCTGCTGCTCTCACTAAGTCTGTCTCCTCATTTGCAGATTTCTTCAACCGATCAGCTGCCTTTTCGACCTCTTTGTTCCAATTGGTTGTGGCAGTGAGAACAACAAGAGTTGCTGTTTGTAGGAGGACTCCAATAATCATACCCCACCAAATTCCTGCTACTCCTAAACTAGTTTTGAAGC…
78	chr.12-079	Rong-genetics-2004	PAR01C06	n	2	2	12, 26	PAR01C06	Chr.12	141.7	CA992783	RFLP	No	No	TTTTTTTTTTTTTTTTTTTAAAAAATAAAATGGTGGATTTTATTGAATTCTTAAGAACCCAAAAGCCATATTTTTAACCTAAAATTTATCTAATTCTTTTCGAATATATAAAATTTAAGCCTAAAAAAGGGATACTGTTTTGATCCGTGTACATTTATAATGTACAATTTTTTCACTAAACTAAATGGATAACACAAAATTTACAACCCGGCAACGGAACCGTACTCACTGTAAATATCGACGATTCCAGAAGCTGCCCAGAGCCGTTGATTAAATTCAGCTTGCATCTCATCAGGTACAAACGATGTCCTACAAAGCGGACACGTCACCTGATCGTGATCCATCCAGCGGTCCAAACACGTTCTATGAAAAACATGCTTACAATTCTTCAACCACCTG…
79	chr.12-080	Rong-genetics-2004	GA__Ea0002J15f	y	1	1		Gate2CE08	Chr.12	142.4	BE052862	RFLP	No	Yes	GTTTTTTTTTTTTTTCTCTTTTTTTTTTTCTCAAAAAATTCTCATAAATTTATGATTTTTTTTGAAAGAAAAAGCCGAGAAAAATCATATACCCAAAGCTCCCAATTAAACTATGAGCAGCTCATCTGCATCCTCTCGCAAGGCGCTGAGTAAAATTGCCTGTAATCGGCTGCAAAAAGAGCTTGTAGAATGGCAGTCCAACCCTCCTTCTGGTTTCAAGCATAAAGTCACAGATAATCTTCAAAGATGGGTAATCGAAGTAAATGGAGCTCCGGGTACTTTATATGCCAATGAAACTTATCAGCTTCAAGTTGATTTCCCTGAACATTACCCCATGGAAGCACCCCAGGTTATTTTTCTTCATCCAGCACCTCTCCATCCACATATTTATAGCAATGG…
80	chr.12-081	Rong-genetics-2004	GA__Ec0023H04	y	1	1		Unig23H04	Chr.12	142.9	CB066442	RFLP	No	Yes	AAAAAAAAAAAAAGGGCCTGCCCTATTCATCATTTTCACCCAAAAACAACAGGACAAGGGGATCTACTTGGGTTGACCTTGATGTCAACAGGGGGCTTTTTATCTAATAATAAAAAATTTACAAGGCAACATTTCAAATAATTCCCCCCCCCCCCCCCTAAATCTTGGCATTTTACTTGGTTTAAAAAAAAAGTTAGGGAACCTTTTTCATTGGGTCGTTACCCTTTTGGCCAAATTCCGAGGTTGGTTTACTTTGTAACCCCCCACCACTGTAAGGGGATCCCCCAACCCCTGCAAAGGAATAATTTTAACCACCGGTTGAAAACAATTTTCAACCTGGGGAACTTCAATCACTCGACAAGATGAAAATCCACCAGGACATACAGCGGCTTCATTTCC…
81	chr.12-082	Rong-genetics-2004	GA__Ec0025C10	y	1	1		Unig25C10	Chr.12	145.9	CB066477	RFLP	No	Yes	TTTTTTTTTTTTTTTTTTTTTAGCAAAAAAGAATCAATCCTTAATTGAGCAAATATTGTTTAACATAACAGTCTTCATGACAGCGACCAAAGACCAACTACTCACCCATTACAAGTAGAAAAATAAATTATCGAGGAAACGGTAATAAACCCGAGCTGCCGATTGCGGAATTATCAGATTACAAGATGGAACATCGAAGACGAGGTTTGATTGCCTTTCGTCCTATGATTTTTAAGGACGGTGGTACGAACCTATCTCTCGTGCTTTTCTTGCTTTCTCTAAAGTAAGAGAGTCATTCAGTGCTTCGTAACTCTATCGAGAACTTCAAAGTAATCAGGGAAGGTTTTCCGGGTACAACCAGGATCCTTGATGGTAACTGGAACCTCAGCGCATGCGGCT…
82	chr.12-083	Rong-genetics-2004	GA__Ec0027G02	y	2	1		Unig27G02	Chr.12	145.9	CB066537	RFLP	Yes	Yes	TTTTTTTTTTTTTTTTTTAAAACAAAAAATTTTTAAAAGATATATAACACAAATTCAAAAATAAATAAATAAAAAGAAAAAGAAGAGAAAGAGTCTCGACTAAAATAATCTAAACCTACTGATTTTGGCCTCTAATCCCATTGGATTTTTTTTTTAAAGAAGAAGAATACAAAATGAAAATAGTTTGAAGAGGCGAGAGATGTTGGAAATTCTCTCATGCTGCTGCTCTCACTAAGTCTGTCTCCTCATTTGCAGATTTCTTCAACCGATCAGCTGCCTTTTCGACCTCTTTGTTCCAATTGGTTGTGGCAGTGAGAACAACAAGAGTTGCTGTTTGTAGGAGGACTCCAATAATCATACCCCACCAAATTCCTGCTACTCCTAAACTAGTTTTGAAGC…
83	chr.12-084	Rong-genetics-2004	A1557	y	1	1		A1557	Chr.12	145.9	CA994131	RFLP	No	No	TTCCTTGTTCAAGATTTCAACTGTGCATTCCAAGACGGTATTCTTTTTCAGGTACTCTACATCTTTATATGTCCTTAACTAGTCTTGGACTTGCATGCTATACTTGGATGATTTCTTTACTCTGCTGCATCTAGTAACTTTTTGCTAGGCAGATCACCTCACCTTACTTTTGTCAATCTGTGGAGTTTCTGGAGTAGATGATGTATATTCATTCAATATTTTATGGCTCTAAGTCTAATTATGTTCATTCTCTAATTATCAGGTTTTATGCTTTTTGCAGGGCCACATGTACTTATTTGCTTTTATTCTAATATATTTGGATTTGAAACAAAGGTAAACTTTGAACATTGATTTTACTCTTAATTTGTTTCCCTGTGTCCTTTTCTTGGCAGTTCTTTT…
84	chr.12-085	Rong-genetics-2004	GA__Ec0006B09	y	1	1		Unig06B09	Chr.12	146.8	CB066359	RFLP	No	Yes	CAGTTTTTTTTTTTTTTTTTTAAAAAAAAACCTCTACAATCCTGTGCTTTTAATCAATATATTCCATATTCCAAATTCAAATAGCATTGCAACTGAATAAACCAGGATGCTAGTTCATAAACGCAAAAACCTAAAGGCAAGGAAGGGTGATTATGACTACTTCAAATTCACAATCTCAAAATAAAACAAAGAAAACATACCAGTGCCCTTAAGGCATCAAGTCAAACTGCACAAATTCCTTCAAAAACTAAATGGAAGTGCCACACTGGTTTTCAAAATTATAATTGCCAACTAGCAAACAACATAAGTGTATATTAGTACAAGAAAGTGAGATTCATGGGCAGAAAATTGAAAATCCCAGTACCTATCAAAAATTGAACCCAGATTCATTATTCGTAT…
85	chr.12-086	Rong-genetics-2004	GA__Ec0026G02	y	1	1		Unig26G02	Chr.12	147.7	CB066517	RFLP	No	Yes	TCTTTTTTTTTTTTTTTTACAATAAACAGACTGACCATTCCGCAGGAACCAACTCTTAATGTTTACTTTGAAACATGGTTTGAAACAGCTAAAGACACAAAGCTCAATTTGAAATTCATTCTTAAATGTTAAATGCCATGTCTCTTGACATCAAGAAATATTGGAATTATTATTGGCATTCGTTTTAACTCACGCTTCTTTAGCTATACCTTTATGGGCTCGGGATTTTCAATATAAGTCGGCGCAATCTTACATATAGGCATGCTTTCATTTTTGCTTAGAAGCTTCATGGACGGATGAACCTCGATATCATGCATTAACACTCTACCATCTATGTCTAATTTGCTCACATCCACCTCGATTTTTTGAGGAATGTGTTCTGCCGGGCATTGAAACATT…
86	chr.12-087	Rong-genetics-2004	GA__Ec0028G04	y	1	1		Unig28G04	Chr.12	147.7	CB066561	RFLP	No	Yes	TTTTTTTTTTTTTTTTTTAAAACAAAAATTTTCTTTTAGATTTCCCACTAACAAACTGAAAACTAACAAGCCCGAACTGAGAACAATAGAGAAGGAATCTTAGACAAGAAAGACACACATGGATGTTTCAACTAAAAACATTGCTGAAATAACATGATTCAAGGGATTACAGAACCAAAACTCTTGCATTCCATTAAAGATTTCTGGTCAGCACCTTGGCAGAAAAAGAAACGCGATGGGCACCTGATCAAGCAGTTGTCCGCAAGGCTGACATTTGCAGTGTCTGGTTTGAGTACCAGCAATGGCCCTGGAATTGGTCCGAACAAGTAGTTCCCTCCAAGCAACAGTCTTGCAAACGGGGCAATTCCGGAGGCAGGCAGAGCCGCTCTCAATGCGTAT…
87	chr.12-088	Rong-genetics-2004	GA__Ea0004I01f	n	2	2	10, 12	Gate4AE01	Chr.12	148.6	BE054678	RFLP	No	Yes	ATTAAGGAATGCACATATCCGGGATGGTGCAGCTGTTGTGCAGTATCTTGTCTGGTTGGATAAACAGATGCAAGAGATTTATGGGGCTTCTGGCTACTTCTTGGAGGGGAAGGGACGAAGCAAAAAAAGATCAGAGACTATGAAACTGACTGAGGTGACTGCTAGTGATAAGTTGGAGGGATTTCGTGCAACAAAAGAGCACTTTAGAGGCCTAAGTTTCCCTACTATTTCTTCGGTTGGTCCAAATGCGGCCGTCATTCATTACTCACCTCAGCCTGAAACATGTGCTGAGCTTGATCCAGATAGCATTTATCTATTTGATTCAGGAGCGCAGTATCTAGATGGAACAACTGATGTAACTCGGACAGTTCATTTTGGAAAGCCTTCAGAACATGAGAA…
88	chr.12-089	Rong-genetics-2004	pAR1004	y	1	1		pAR1004	Chr.12	149.5	CA993729	RFLP	No	No	TATAAATATATATTCAACAAGATTGGAATTGTTTTTCTATACATCTAGATATTATTAATAATAATAAAAAAAGGATGATATATGAGAAAGGCATGTAAAGAATTTTAATTAGTGAAGAATTAGATGAGTGAATGGAAGCCATTTTGGTGAAGCCATGTTTGGGAAGGTCTGATCTGCGATGGGAATCCTGATGATGCTGCAGAATTTCCAAACAACTGGTGGTGAGGACCTGATTGCCACTGTTGATCACTAGTTGATAATGAAAGATCACTCCCAATTCGCCCTCCATTGCTGCTTCTTGGAATATGAATCTGATAAGGTGATGGATTAATGTGTTGAGGAACAATGTGAAACATGTTACTGGTGCCTCCAGGTGTCCTCATCTGTCCATATCTTTGC…
89	chr.12-090	Rong-genetics-2004	A1740	y	1	1		A1740	Chr.12	149.5	CA994176	RFLP	No	No	CAGCTTGCTCAGCTTAATTTCAAAATGATTTATCTTTTGCTTGGATTGTTTTACTCCTCTGTTATGTCACCAACTGTTAATATCTGTATGCACAATACCAGTGTCTATACTTAACGCCATAGATGCTACAATGATGAGGCCGAATGACCTCATTTTTGCTCTCTTTGATTTTGCAGGTTGGAGAACGAATCCTATGCCGTCACCCTTTTAGTGAATCCAAAAGAGCATATGTGGTACCAAAGCGTGTGGAGGAGCTTCTTAAGTGTTACTGGCCTGGAAAATCAGGTAGGAGCTCAGAATATCCATCTTCGCCATGGAAGAGTATAATTCAGCACCTATCATGGGAGAATGGATAATCTTATCAATTCAGTATTCTTTATTCAGTATTTTATGCTTGCA…
90	chr.12-091	Rong-genetics-2004	PAR0982	y	1	1		PAR0982	Chr.12	149.5	CA993627	RFLP	No	No	AGGAAGAAGTGAAGTGGGAAATTTTATTTTCATCTATTACTGATACCCGAGTATATAATAGACCACAAGCATCAAATGTGGGAAACATGACATACATTACTCGCTAGAAAATAAATAGAAACGGGTATCACCACAAAAAAAAAAAAAGTAGAAATGAAATAAAATTAACACAACATAGTGGAAGACGAAACAGTGCTAACACAATAACCAGCAGTAGGGTAAAAGTTTTAGGCAAGGATTTCCTCCAATGGCTTGGCTTCAAGCTTGGGCTTCTCATTCTCAGCCTCTTTCTCCTTCAACTGTTGCTGCTCTTTGGCCAGCTTCTTCAGCCTGGCAAGCTCAAGATCCTCTCGTGC
91	chr.12-092	Rong-genetics-2004	PAR0565	y	1	1		PAR0565	Chr.12	149.5	CA993142	RFLP	Yes	No	TTTTTTTTTTTTTTTTTTAACTGAAAATGCATCTGCATTGCAATTTGAATTTCTAAATACAACATAAATAATACAAGTAAAACGAGGGAAATAAAAGAAAAGAACTCTGGGGCATTTGAAAGCACTAGTAAAAGATAAAAAGAGCAACATCAATGAACAACCAGAAAGCCAGGGTACACTGCAAAGACCTGATTAATCAATCAATACATCATCATGTCAGCAGAAGGCATAAAGGGTTGATTGGTTGTGGAAAAATTCCATGGATTCATTAAACTATCATCATTGAGCTGATGATGAGGATGACAGTAGGCCGCCTGGTCAAAGTTAGTGTCATTTTGGAGAACCCCATTGCTGGAGTTTATGAAATGAATGATTTCATTGAGAGATTGCAACCTGTTG…
92	chr.12-093	Rong-genetics-2004	Aco1	y	1	1		Aco1	Chr.12	149.5		RFLP	No		X
93	chr.12-094	Rong-genetics-2004	PAR06B11	y	1	1		PAR06B11	Chr.12	150.4	CA993267	RFLP	Yes	No	GAACTTCATGGGCCGACCAAACATCATTGGTATCTCACCTGTTTTGTCTAATCCTTTCATGACAATGAATACACCTTGGGATGGTTCTAACAACAATGATCGGTTACAACAAGCTGCTTCAATGACAGACCCTTTATCTACATTCCTTGCTTGTCAATCACAACCGATGACTATGGATGCTTATAGTAGAATGGCCGCTATGTATCAACAAATGCAACAACCGCCAGCTTCTAGTTCAAAGAGTTAAGCTTTCAATGTGCCTTTATTTATACACAAAAAGAAAAAGAAAAAAACAACAACATGAACTCGGATTATAATTCTTTAGTTTCAAGTGGTTGGTTATATGTTCTTTATTTTATTTTATTACAAAGCTTTGTTTTGTTTGCAAATTATTGTCTT…
94	chr.12-095	Rong-genetics-2004	PAR0534	y	1	1		PAR0534	Chr.12	150.4	CA993128	RFLP	No	No	AAAAAAAAAATGTAAATAATCTATTCCCTTGTATCTTATTCTTTAGGCAAGAATAATTAAGGCGTCAATTCTTACAACATGAATCCCATAAGAGAGGGTAAAAATGGGGGAGGGAACGAAAAACCTGTACATTATTTTTCTTTATGCTCACATAGATTATAAAATTAAGATTTTACTTTGATTGTTCTCTTTTACTAATTCTTGACTAAAAATAATCTGTTCTAATTTGATTCCCCTTTCTGAATCCAGCCAATACCGCAAAGCCTGTGGTATTCCAATACCATTAAAGAACTCAGAATTATCACTACCACCATACCTTTGGCTTACCCATTGTTCGCAGCATGATAACAAATTTATCCTGCCTATAACTATATGTCAACTGATAACTTGTCCCCCCGC…
95	chr.12-096	Rong-genetics-2004	A1719	n	2	2	12, 26	A1719	Chr.12	150.4	CK640445	RFLP	No	No	TCTTCTTTTAGCATTTCCTCTTGAACTAAAAAAATATCAACTCTCTTTGTCCTTTAGGCTGAATCCATGGTAGACGAATGGAAAGAATTCCTTTGGGATGTCCCTGAAGAGAGAGTTGCTTTATGGGGTCACTGCCAGACTTTATTCATTAGATATTCCTATCCTGCTTTACAGGTATGCTTCGATCATACATCTGAGAGAAATCTGCCCGATTCTTGTTTCTTGGCTGCATGCTCATTTATTCTTAATGTGATTTTTCTGCTATATGGCTTGTAGGCAGGGTTGTTTTTCCTTAAGCATGCAGAAGCAGTGGAGAAAGATCTTCCAGCTAGAGAGCTTCATGAGATGTTGTTGCTTTCTCTTCAATGGTTAAGTGGGATGATAGCCCACTCCAACCCG…
96	chr.12-097	Rong-genetics-2004	PXP2_78	y	1	1		PXP2-78	Chr.12	150.4	CA992623	RFLP	Yes	No	CTCATCCACACAAAAAAGGGAAATATTACTATCAACATANGAAAAAACATTATTACAAGATAAAAGGGGATTTCCACATTACATAGTACCTCCACTTTTCCCCATGCAGTCTGTACCCACAGCACCTAGAAAACCCATCTTAACTCTAATTTTCTCTTACAAAAACTAACATTATCCTAGCCTCCATTAGATAACTTATCATTACTTTTACGGGTCATTATTACGCAATGATGATGGGGGCGAACCTAGGCCCCTAACAACAGGGCATACAGGATTGTTTGTGCTCACTACTTAAAATACAGTTGGTTGTGATGAATTAATCCTTGCAACTCTTAAAAAGTAATGAATTAATTCGCTCTCACGTGTCTGAGTTTTAACAACAGGAATAATATTGACTAT…
97	chr.12-098	Rong-genetics-2004	PAR06E10	n	2	2	12, 26	PAR06E10	Chr.12	150.4	CA993297	RFLP	No	No	ATTAAGCACAGGCAAGAGCTGGTACAAGCATTTCCAGTACGAAGAAGGCAGAGACAAGCCTGGCGATGTCCGTAACATTATGTTAGTAGTTGCTGCCCTCATAGCTTCCGTTACTTTCCAAGCTGGTGTCAACCCTCCTGGCGGCGTATGGCAAGATAACGACAACGGACACCATGCCGGCAGAGCCATTTATGCATCTCAGTCAGCAGCTTACTATGTTTTCTTGATTTCCAATACCTTCGCTCTCTCTGCTTCCATACTTGTTATCATCTCTCTCACTCATAGGTTCCCTTTCCATTTTGAAATTATTATTGCCACCGTTTCCATGATCGTCACTTACGGTTCGGCGATTTTCGCCGTTACTCCCGACGAATCGGTCAGGTTCCGGTACGTCATAGC…
98	chr.12-099	Rong-genetics-2004	pGH405	y	1	1		pGH405	Chr.12	150.4	CA993888	RFLP	Yes	No	TCACTACTATAGTGATTCAAATTCACAGCCGTTTTTCTTCTTATAGCGGTGGCGGTAACGCTACTGCTAAATAATGACCGCTATATTGCTATTTTCATTACTTAAATCATTAACATATAGTTTTTATCCAATGATATCATTACCGATACAATACTATTTTATGTTTATATATTATATATCTAAATAATTATACTTATTAAATATAAATATAAATATAAATTGATGTATTTATTTAAATATATATAATTAAATAAAAACAATTTTTAACATATTATTAAATCATAATCAAAATTTTATATATATAATTACATAATATCAAATTACATATTATATCAAATTAATATATAATTTTAATATTTATTCTTACAACCTTCCGATAAACAGAGGAAATAATCTAAA…
99	chr.12-100	Rong-genetics-2004	GA__Ea0004L06f	n	2	2	9, 12	Gate4DF03	Chr.12	154.6	BE055523	RFLP	No	Yes	CTAATTTCTCCCCTTTTTTTGCTTTGTTCTTGGTTGTGGCTGCTTTTTGAAGGTTGGAGGCTCTGAGGTGCCTACTTCATTTGTTAGTGTAGAAGCAGGCAAGGTATGTATTTGAAATAGTGAAACTTTGTTTAAAATCGTGTAACTGTGAGGAAAAATGTAAAATCTTACCTACAAGTTTGATGTCTGTGTTATCAACCAACCATTGTGCCCCATCTTTCTTAAATCCTGTGAAGTCTGAAGTAAACTCTGTTTTATGCATCAAAAAAAAAAAAAAAAAAAAA
100	chr.12-101	Rong-genetics-2004	pVNC190	y	1	1		pVNC190	Chr.12	161.3	CA997818	RFLP	Yes	No	ATAAAAATTCAACAATCCCCCTTTTTTATTTTAAAATTGTGATTGTTTTTGAAGAATTAAATTTGATTTTGATTTTTGGTTAAATTAACATTTCTTAAAGATTATGCTGTAATGAATTATGGAAGAAAAGTAAAAAAATTTGTTTAGGTCCTTTCAGTGTTAAGTAAATTATTTTTTCGAAAAATAATGAGAATAGTTTAATCACTATCAATTTAATTACATTTGCTTTTTATTAGTATAATAAAAAATTTAGTTATCAAAATTTATATATTCAATCAATTTGATCGCAAAAATTAGGGAATCTGTGTCCTAAATAGTTGATTTGACTGTGATAGGTGTTGGAAAGAAAAAAGAAAAAGGTTGCGATGCCGTGTAATC
101	chr.12-102	Rong-genetics-2004	coau0003D09	y	1	1		Coau3D09	Chr.12	161.3	AI055160	RFLP	No	No	GCTGTTTCCAGTTATAACTTATGTCATAGAAATAATCGATTTCTAGATTATTAGCTTACTTATTTCTCAATTTTTTTCTGGGTTTTTTATCTTTATAGGTGTCAGAAACGATGTGGTTTATGAAATTAGTCAAGCTCTTATGGAGAAGTTAGCGGTCGAGGCTTTTGAGGTTACCATGGTGAGGACTAAAGCTCGAATAGTCGAAGGGGATGCGGGTAAGGTAATTTGCAAGGAAGCAGAGAGGTTGAAGCCAGCAGCAGTGGTTATGGGAACTCGTGGTAGAAGCTTAATTCAAAGTGTATTTCAAGGAAGTGTAAGCGAGTATTGCTTCCACAACTGCAAATCCGCACCCGTAATAATCGTACCTGGGAAAGAAGCTGGAGATGAATCACTGATATA…
102	chr.12-103	Rong-genetics-2004	GA__Ec0025G11	y	1	1		Unig25G11	Chr.12	169.7	CB066489	RFLP	Yes	Yes	TTTTTTTTTTTTTTTTTTTATTTTTTTTTTTTTTTTGAAAGCTAACCAATTGTATAAGCATTATCATTAATTTTAGCTCAAAAAATTCACAATGCTAAACGCACATGGCATCCTTCAAAAAAATGATGGTACAAAATCAGCAGATGACAATCAGAAGGATGAAATGATCTTCTGGATCCTTGTTTGTACTCGTTCCTTCTCTTCGGCTCCATCTAGGTCACCGATATTGTCATGATATTCCTGAAGTATATTCTTGATATCGTTCTTAGTAAGTTTCTGCTGCTTGAGCAGTAATTCAATTCTTGCCCTCATTTGAGGGTGTTCAGAACACCAAAGATGACCCAGAATAACAGCAATCAACTGAAGAGTGTAAAGTCCAGATTCAAGTTTCCTATTGTA…
103	chr.12-104	Rong-genetics-2004	PAR01E07	y	1	1		PAR01E07	Chr.12	169.7	CA992801	RFLP	No	No	TTTTTTTTTTTTTTTTTTTTGTAAAAAATCCTATTCCATATAACAACAGAGGTACAGCTGTGGAGGCAAAAATGGCATCTCAAGGAATAAAATGCTACTACCCAATTTGGCGGAAATGACTAAAAAAACACTATAAACACTAGTTTAATCTTTAAGTAATCTACAAAAGTAAGGCCCTAAATCCAACGGCCAATAATACAGCAAGGGTCCACCGTGAAGCCAAGTAACGGATTTCACCATCGCTGGTCTCCCTTTCCTCAGTAGTCGAAGTTGGCGTGGTGGAACCGTTATAGTTAGGATTACTACCGTACAACCATTGAATTCCTTCTATATCATCATTTGCTAGCTCCACTTTCCTTGTTCTCGAAGTGATTGTCGGATACATAATCGCATCTTCCA…
104	chr.12-105	Rong-genetics-2004	A1780	y	1	1		A1780	Chr.12	175	CK640452	RFLP	No	No	TTGCGACAGAATTATTTCACCATTTTCATGCCAATTTTTTTGGGGGTCATTCAGGGGTGCATGTGACCAAGAAATGAGTGGCAAGTTTGCTATGTTGGAATGGCTTAACCACTGATGTAAAACATTGGATCCGCGAATGCTCAGTTTTCCAGAAATGTAAGGGTGAATTGGTAGCCTCTCTAGGACTCCTTCAGCCATTGCCTATTCCTGATCGGGCTTGGTCAGTGGTTAGTTTAGACTTCATCGAGGGCCTACCGAACTTAAATGGAAAAAACTCTATCGTAGTTGTGTTGGACCATTTGACTAAGTATGGTCACTTCTTAGGCTTATCTCATCCATACACAGCTAAAGAAATGGTTCAAGAATATATGAATCATGTTTTCAAACTTTATGGTATGC…
105	chr.12-106	Rong-genetics-2004	PAR0479	y	1	1		PAR0479	Chr.12	176.9	CA993035	RFLP	No	No	TTTTTTTTTTTTTTTTTTTTTGTTCAGCATAACAATAACTAGTTTACTTTTAACTTCTGTTGTTTTCAAGTCACCAGATTTTGTTTATTCAACCTTAGACACACAACAGAAAAAAGGTTTGATAAGTTCAAAGTTTAACATACCAAACATGAAACGAAGTAGATAGGAAATATAAGTTGCAGTACTTAATAACACGCGCTTAATTGTCACACACTTTTATTTCTTAACATTTGGAGCAGCTGCACCGAGAAGCTTATCATAGTCATTCAGATGTCAGCTTTGCTTTCCTCCCTCTCTCTTCCTACTATTTCACGGAGCATTTCAGTGAGAGTGGCAGCGGTATTCAACTCGCCGGCTTCCCTTGCTTTCAGTATGCGGAACATAAGAGCAAGTTTAACC…
106	chr.12-107	Rong-genetics-2004	PAR0265	n	2	2	12, 13	PAR0265	Chr.12	176.9		RFLP	No	No	X
107	chr.12-108	Rong-genetics-2004	Unig24D12	y	1	1		Unig24D12	Chr.12	176.9	CD777489	RFLP	Yes	No	AAAGAATTCGGCACGAGCCCAGATTCCTCCTTCCGCCCGTTGTGAAATACCAAGGACTTCACTGCTGTTCTCAACCTCAACCTCTATCCTAACACGCTCAAAACAGAAC
108	chr.12-109	Rong-genetics-2004	pGH331	y	1	1		pGH331	Chr.12	182.4	CA993864	RFLP	Yes	No	TGCTTAAGAAGTTTAAGTCTCTGAAACACGTGCCAATTTGGAAGCAGGAGAGGCCCAAAAGCATACGAGGGGGGGATGAACTGAAGGTATACAGAGTATATCCTGTTGGCTTGACACAAAGACAGGCTTTATATACCTTTAAGTTCAAAGGGGATGCTGACCTCAGGAGCCACATTGAAAACAACCCTTGTCCAAAGTTTGAAGTCATATTTGTCTAGATTGAAGGTCACATTATTTCAACTTTACGAATAGGTGACAAATTCCCCATCTCAGTGCTGTTTGCTGAAAATAGTTCCTGAAAGATGTTAAGAATATCATATATATGTATCATTGATGGGGATGGTTATAATTTTACTGATGGCTCTGTTAGTTTTAGCTCACTTTGCATCTGACCCTTTG…
109	chr.12-110	Rong-genetics-2004	GA__Ea0003F01f	y	1	1		Gate3CC01	Chr.12	182.4	CK640536	RFLP	No	Yes	TTTTTTTTTTTTTTTTTTTTAGCCGAACTACTCGTCAAATCTATTGCAGTCCATATAGTCTTGAACAAAGCTTAGAAGAGTCGAAGTTCACACAATAGAATAAGCAAAAACACACGATAAAAGGAAACAAATCATTGGGTAGCAAAATGCAAGCCCTCCACTCAAACATTACTTATTTAGTACTCATCTTCACCTTCCTCATCACCCTCGCCTGACTCAGCACCGACTTCTTCATAATCCTTCTCAAGTGCAGCAAGGTCCTCACGAGCTTCCGAGAATTCTCCTTCTTCCATACCCTCACCCACGTACCAGTGAACAAAGGCACGCTTGGCATACATGAGGTCAAACTTGTGGTCAATGCGGGAGAACACCTCAGCAACGCTGGTTGAGTTGGAAATC…
110	chr.12-111	Rong-genetics-2004	GA__Ea0002E13f	y	1	1		Gate2AC07	Chr.12	183.4	BE055500	RFLP	Yes	Yes	GTGCTTATTTTCCTGCTGCTCCTCCACCTCCACAAAAACAAATTCCAAAGAAATAAATCTGGCGAAATCTTATGGAATGACGGACTATCAGTTAGCACCCACCATGAATCTTTGGACCGACGATAATGCATCTGTTATGGAAGCTTTCATGACCTCTGACCTTTCTTCTATATGGCCACCTCCACAATCCTCTGCTTCCACTTCCACTCCAGTTGTTGCTGCTCCTCCTCCTCCTCCTCCTNCTCCTCCTGCTGCTGGGCTCGACCCATCAAAGTCCTTCCTTCCCCACTCCCAGCCCTCCGTTTCTCTCCTCAGTCAAGAATCTCTTCAACAACGTCTTCAAGCACTCATCGAAGGGGCTCGCGAGAGCTGGACTTACGCCATTTTCTGGCAGTCTTC…
111	chr.12-112	Rong-genetics-2004	GA__Ea0004E02f	n	3	3	3, 12, 13	Gate4BC01	Chr.12	186.9	BE053568	RFLP	Yes	Yes	AATTGTAAAAAAAAAAGAGAGGTAGGATCTATTATGGACAAGAACATGTTAACAGCACTCGAGGGTGTCCCTGAAGAAGATAAGGCCCGAATGTCCGCCATGATCGACCACCTTCAGCTTCGTGACAGTTTGAGAATGTACAATTCACTCGTCGAGAGATGCTTCACCGACTGCATCGACAACTTCACTCGCAAGACGTTGCATAAGCAAGAGGAAACCTGTGTGACACGATGCGCTGAGAAGTTCTTGAAGCACTCGATGCGCGTAAGCATGAGGTTCGCGGAGCTTAATTCGCAAGCACCAACGCAAGATTGAAGGGTAATAATAATAACTGCTAGAAGGGGCTCGGAATTTCTTATTTCGTAACAATTTTCTTTTTGGATTAATCGAGTTCTTCGC…
112	chr.12-113	Rong-genetics-2004	GA__Ec0028B03	y	1	1		Unig28B03	Chr.12	192	CB066545	RFLP	No	Yes	TTTTTTTTATTCCTTTTTATCCAAAGCATTCATTAATTTATTTATGTATTTCATAATAGAGGTAGTTTCGACTGATCCCCCAATTTCAACAAATCACTAAAATCTATAACAAAATGAAGTCTTTATTCAATACTCACCACCATATATGGAGAGATGTTAGAAGTACACATTCCGAGTATTTCCAATCCCTCCCACCGTTCATTCATTGATACGTTGCTCTTATACCTCTCAACTAGAGTTCTCAAAGCAGTATCGGCAGAGAATTGGGCCACCATATCATTTATATCTTATCATCTGCTGCTTGCAGAATTTTATAAGCAGCAATCTATAGGCAGACATTTGGAAAGTTATATAGCATACTAAACCAAGTTTATTTCACCAAAACTCCTCAAGATAGAT…
113	chr.12-114	Rong-genetics-2004	A1685	n	2	2	12, 26	A1685	Chr.12	197.7	CA994161	RFLP	No	No	AGGATTCTTAATGTTTTATTGAATAATTTGGGTGGATGGCCCTCCTTAACTGTACTTTGGTCGGTGCAGGAAGAAATGATGGAAATGCAGAAAAATCAGGTAATGCTCATTTCTTCCATTTCCACCATGCACTTGTATTAGCATTCACAACAGCAACTAGCTTTCAGATGGGTTTCAAAGCCTAAAGATTACTGGATTTTTGCAAATTGTAGTATAGTGTCGTATGCATTGTGAAACTTTAGTATTAGTAACCCTCAAAATATGTGTTTTATTACTCATAAAGATAATAGGCTTTTTCTCTTGTATGATAGGATGTGGCAACTAGATTTTTTTACAGGGTGATTAGCTGAAAACGATCAATAAAGACTGATCTGTCATTGTGTCAAGAATGTGCTTAAC…
114	chr.12-115	Rong-genetics-2004	G1176	y	1	1		G1176	Chr.12	197.7	CA994246	RFLP	No	No	CTGAGTGAAAGATTTCTTCTTGTTCTATTATAATTGAAAGCAATTTGGAAACTTGTTGCATTTTAACTTTGAACAGATTGATGAGAATGTGGCAAGAGAGATTATAAATCATAGATCGCTACGTCATCCGAATATAATTCGGTTCAAAGAGGTATCAAAATTTTATCCCCTTAATTTTCTTTTATCTTTATATTATTCTACTCAACTGCTTTCTTTTTCAATTTTGCAGGTGGTTTTGACTCCTACACATCTTGCAATTGTGATGGAGTATGCAGCTGGTGGTGAACTCTTTGAGCGAATTTGCAACGCTGGACGATTCAGCGAGGATGAGGTTCGCTTTTGATTATGAAACTTTTGGTTACAAAATAGAATACTCTTTTGCTAGTAATGTTTATTTTA…
115	chr.12-116	Rong-genetics-2004	A1807	y	1	1		A1807	Chr.12	197.7	CK640456	RFLP	No	No	CTTTGCAAAGGTCTGGCATGCTTTCAATTGTGATTGTGTGTCCAGGAAAAAGCCCAAACAAGTGTGAAAGATGTCGGTGATGCACATCAGGGTCCTGAAAATCTTGTGCCTGTCTATCAAACAGGTAAGTTCTTAACCGGAAAATATCAACAGTTTTGATACACTGACTTATGACTGAAAATCAAGGTCTTGAAAAGTTAGCTTTAACTTTGTGGAGTTACTGACATACCCATTCCATGATGGAACCATCTTTCGCAACTTTGGTTGGGTAAAGCCTCGATTGAGCGTTATGCACTCTTTTTACTAAATCATCCTCATTTTTATCCAAAACCTGTACCAACATAAAGAGTTTAGTGAAATGGAGAACTAGGATTCTTCTTGTTAAGTTTAGAATAAGGG…
116	chr.12-117	Rong-genetics-2004	GA__Ea0003C08f	y	1	1		Gate3BB04	Chr.12	199.4	BE052015	RFLP	No	Yes	GTCATCCCAGTCCACAACCATCAGTGTGAACGGGTCCTCCATTAGTAGTCAGCCAAAAGAGGTAGACAATAAGGTGAAAGATGGGGAGCAACCAAAATCTGAAGAAGTCAAGACATCAGAAAAGACAATACCACCTTCTAAACCAACCGGCACACAGGAAAAATCAAAAAACAATGGAGCTGCAGCAGACCCTCTTGGAGATGCTCGAGCCAAGGTCCAAGAGGAGATAACCCGTGAATTTGCCGCAATCATGGCGAGTGGAACATTGCGAGCTAGTGAGGCAGCAGCACTAGCAACTAGGAAAGTGATGCAGAAATATGGACACTTGAATGTTGCTATGCAACAAAGTTAGAAGCAGGAAAAAGAAAAAAACGATTTTTTTTTGTAAGTACTGCGTTT…
117	chr.12-118	Rong-genetics-2004	GA__Ea0003K04f	n	2	2	6, 12	Gate3BF02	Chr.12	203.3	BE054189	RFLP	No	Yes	CGCCGCCAAACAAAGCCTGCTCCTCTCCTCCTCCTACTCCCCTCCTTGCTTTGCTGCTCCTAAAGTTTCGATCTCTCTTAGCTGCCTGAACGTCCTATTTTTCCCTCTCTCGCGACTCGATCATCAGGAAAAACTTGTTCGAGTGAGCATCAATGGATCCACAACCTGAACCTGTTACCTATATCTGTGGAGACTGTGGGCAAGAGAACACATTGAAGCATGGAGATGTGATACACTGCCGGGAATGTGGGTATCGCATTCTCTACAACAAGCGAACCCGAAGACTTGATCAACATGAAGCTCGCTGAAAGTGGTGTTTGGACAAGGGGAGGGTATGAGCAAACAATCGCTTATTCAGTAGTTATGTGCCAAGAATGTGGTTGACTATATCAACCGAGG…
118	chr.12-119	Rong-genetics-2004	GA__Ec0027F05	y	1	1		Unig27F05	Chr.12	203.3	CB066532	RFLP	No	Yes	TTTTTTTTTTTTTTTTTTACATTCAACCTTCTTCATTTAGATATAAAACTGCTAAACAGTAAACACCTTATGCATCATCATCAAACAAAACGATCATCTCTCCAGTGGCCTTTTTTTCCACTTGAAAAAAAATACAAGCTGTGAACAGAATTAGTGCCTCATCACTCACTTTTTCACCTCCTCTTATTCGGCTTCTTGGGCCTGGTCACCACCTTGAGCACCTCCAAAAGAACCTCCTTGGGCACCACCATAACCACCATACATGTGCTCCCCAATCTTTGAGACAGCTTTATTCGCTGCATCTATCTTGGCCTTGATCTCGTCAACATCCTCTCCTTCCGTTGCCTTCCTCAAATCTGCAACAGCACCCTCGATTTCTTTTGCAATTTCACTAAGAAT…
119	chr.12-120	Rong-genetics-2004	pGH337	y	1	1		pGH337	Chr.12	205.1	CA993867	RFLP	No	No	TCATTGCACCCCCAGCTCTAGCTAGATGGCCAAGCACTTTACTAGCAAGGATGAGTATTTCAGGATCACGCTTAACCTCAAACACAGTCCGCATATAATTAGAAAACTTGGAAACCTTGGAGGCATTCTCCCCAAGTGCCACATCTATCAACTCATCGATTGCTCTTAAAGCTCCCATGTTTTGTGCAACATCGTTACTTTCCAATAAGCTTGAAATTCGATCATATAACTGGTCCATAAAACGGGAGAATGCTTCCCCGCTAAGCTCACGAGCTTCTTCTTCCAAGTGCTTCTTCAATGCTAAAGGAGCTCCCTCCTGTTCGCAATAATGCAGAGCGAAAATTAGAACTCCATTCGATGAAAATATAATCAATTATATATTGTTGAAGTGATCTTATT…
120	chr.12-121	Rong-genetics-2004	GA__Ea0003F11f	y	1	1		Gate3CC06	Chr.12	207.5	CK640540	RFLP	No	Yes	TTTTTTTTTTTTTTTTTTGGATTGAATCTATCAATATGCATAGAATTGATGTACAAGAAGTGGGGCAAAGAAAATCGGGTAAGCGTAAATTATTCGTTGTTGCCATCAGAAATATCAGTTTGAACTGTGCAGTAAATAATAGTTGGCTCACACTTTAATTCGTCCGCAGAGACGCCCGTGAGACCCGGAATGAAAGAGAGACTTCTCGAATACCCAGATGGAACGGACAAGAACCTCCTTAGTTTTATCCCCAGCAACAACAGCGCCGTTAGAATCATATGCTTCGAATTTCTCCTTAGTCAGGAACTCGAGAGTAAGTTGGATGAAAGCTTTATTAAGGTCATTCTTATCAACACCAATCAATCGGGCTCGCAAAGTTCGTATTTTAACAATAGGTTC…
121	chr.12-122	Rong-genetics-2004	PAR0177	n	2	2	12, 26	PAR0177	Chr.12	213.6	CA992757	RFLP	No	No	ACCATCAAAATTTGCCATTAATGCATCCATAAAAGCATATCATCTCCAGAAGCAAATACATAGTAAACAAATTTTGATGAAAAATATTAACAATATAAATTATTTAACTTGAAATTTTAAATCCAAAAGGTAAGAAATTTTAATTAACCTATGCTTAAATACAGAAACTGACAGCATATTTGGAACCTTCATGGAAAGAAAAGGTGAACATGTTTAAACCTCATTCCTCAATCACACGCTTTGCACCATCTAAGGTATTCCGGAGCAGCATTGCGACTGTCATCGGGCCAACGCCACCAGGAACAGGTGTTATCCATCCAGCAACCCTACATGCTGCTTCAAAATCCACGTCTCCCACTAACCTGTATCCTGATCGCTTAGTTGGGTCATCGACGGCAT…
122	chr.12-123	Lacape-Genome-2003	pAR175	y	1	1		pAR175	Chr.12	2.9		RFLP	No	No	X
123	chr.12-126	Lacape-Genome-2003	A1310	n	3	3	4, 12 , 26	A1310	Chr.12	23.8	CA994065	RFLP	No	No	TCGCATGATATAAGAGACTTATTACAAAACTTTGAAATGATTAGACCAAAATACTCCTGCAATTATGAAAGGGGTTTTAATTTGCCTTAATTGACAAAAGAAAATGCAAATCCTCGAAATTACAACAGATATGTGGACTGCTTCTGGTCGGATTAGTTTATGTCTTGATTATGTGACAATTAACTGCTAATAGTAATTAACACGTTTTGTCTTAGTATATGGGATCGCCAGTGTCTTATTTTGGGCTTCCAGACGTTACATGTGGGTTCGTGGCCTAATTAGGTCCCCATTTGTTAAATAAATTATGTATTCAGCTTAATTGGAATCGAATAGAAGACGAACGAAGTTTGTACATTATTTTGAACTGTATAAAATATTGAAAGTATTATAAATTCAAAT…
124	chr.12-128	Lacape-Genome-2003	BNL598	y	1	1		BNL598	Chr.12	29.4		SSR	Yes	No	TCGATCTTCACTACCACCTCTCTCTCTCTCTCCTTCCCCCCTATAAATCCCTTTGTCTTCTCTTCTCTTCTTTGNNNCCTTCTTGTGCAAAAAGCTGTTACTCTTTTCTGCTAAAACTTTTATATACTGATGATTCTCAGTCTTATTTTAAATGCTCTCTTATCTCCTTCACGATTCCATCATCATCATGACCACAGCTTCCAGTTGTAACAACTAACTACACACACACTCTCTCTCTCTCTCTCTCTCTCTTTTGAAACCCTGAAATTCTTTTGACCCTGTTTTCTTTTTCTTTTCATAAATATGGCTTTGA
125	chr.12-132	Lacape-Genome-2003	pAR04_13	y	1	1		pAR04_13	Chr.12	47.8	CA992985	RFLP	No	No	TTTTTTTTTTTTTTTTTTAGAGGGGAAAAATAAAAGCAGGATATATCCTTCCAATATCATTGAATTTTCAGTGTTGCATGAACCAAAAGGCTAGTTGAAACAATCTAAAAAAGTAATTTTAATTCCCAGAAATGAAGATTTAATACTGGGGGAGATTATTGAAGAGCCTCAGCAAAACACTCAAAAAAGCACAAGTATAGAGAAAAAAACAGTGCACAGACATTTTATTTCATTACCGTCCGGAAAAATCTAGCAGTGAAAAATTTTGAAATTAACCTTCCAGTGCCGATGCTCCAGATATAATCTCAATCAACTCCGTGGTGATTGAAGCTTGACGGGTTCTGTTATATGTAAGAGTCAGGCGATCAAGCATGTCGCCGGCGTTTCTGCTTGAGCTAT…
126	chr.12-138	Lacape-Genome-2003	pAR563	y	1	1		pAR563	Chr.12	80.6		RFLP	No	No	X
127	chr.12-140	Lacape-Genome-2003	BNL1707	n	3	3	9, 12, 13	BNL1707	Chr.12	87.8		SSR	Yes	No	CATGGCTGAGGTACGGCGCCAGAGTCTCACCAGAAATTCCTAGGCTGAGTGAGGGCTGAGAGAGAGAGAGAGAGAGAGAGAGAGAGAGCTTTTTTGAAGAAAAAGAAAGAAAAAATGAATTTTTTACAAAATTTTTTGNTTTTATAACAATATGAAACAATGCCATTTTGNATTAAAGACCCAGGGCATAAAACGACGTCATTTGCCCTGGGTCGGACTGACCTGACCCATACCCGCTTAGGATCCGCATG
128	chr.12-164	Lacape-Genome-2003	E5M2_185	y	1	1		E5M2_185	Chr.12	142.9		AFLP	No	No	X
129	chr.12-170	Nguyen-TAG-2004	CIR272	y	1	1		CIR272a	Chr.12	0	AJ567216	SSR	Yes	No	X
130	chr.12-171	Nguyen-TAG-2004	CIR042	y	1	1		CIR042	Chr.12	1	AJ566991	SSR	Yes	No	TCTGGGTAGTTCTCAGCTTTAGATAGTTTACATNTCTGATTCTCAGAAGGTGTGTGTGTGTGTTTTTTCTCTTGGGTATAGAGAAATAGA
131	chr.12-172	Nguyen-TAG-2004	pAR175a	y	1	1		pAR175a	Chr.12	3		RFLP	No	No	X
132	chr.12-173	Nguyen-TAG-2004	pAR03_42	y	1	1		pAR03_42	Chr.12	15	CA992863	RFLP	No	No	TTTTTTTTTTTTTTTTTTTTTTTTTTTTTTTTATCCAAAAATAGTAATTTAATTTCCCATTACTAAAAAATTACAGCATTTGTTTTTTGTACACCCAAAAACTTAACAGTAAACCCACCATACCATACAGAAAGGGGGAAAAGAGTTGGGTTATTTTTTTTCAATCATATAAAAATATGAATTTGATAATTAAAAACCCAAAACTTTAGGAAATAACGCAACCAGGTGAATTTTCCTCAACAGGGGCACAACAAGCATAATAATTGGGGGCCGGAGTGTAGTATTGGGCTGTTAATGGGGGGCATATCATTGGATACGGGGACCTTACTGGATTTTTTTTTTTAAAATCTGGGTTTTTTGGGTCCTTTTTTTTGGACTCTTCTTTTTTCTTCTCCGGGT…
133	chr.12-174	Nguyen-TAG-2004	CIR362	y	1	1		CIR362	Chr.12	18	AJ567295	SSR	Yes	No	GAATCTGAAGTGGAGGCGCCTACTAGGAATCGACCGCGTTGCGAAGCGGTTTTCACTCTCTCTCTCTATCTCTCAAATTGAAAAAAGAAAAAAAAAGAAAACGCGAGGAGAATCTGAAACCCTAGAGAGAGAAAGTGGAGGAAAAAAAGGAAAGCGATGTGAAGAAAATTAGTAGACGGATATCCCAGACAGAGCAGCAGAGAGAGAGAGAGGAGTGGAAAGTGATAGTGTGTGTGTGTGTGTGAGAGGGAGAGAGAGAGAGAGAGGTGGCAAATATTGTAGGCTGGCACCGAAGAGAAAATAGCAACGTGGCACTCTTCATGCTGTCTTAGCTTTTAGCGGTGGGAGGAATGATC
134	chr.12-176	Nguyen-TAG-2004	A1583	n	3	3	12, 15, 17	A1583b	Chr.12	30	CA994138	RFLP	No	No	CAAGTGTTCAAGCATGTGGTAATGTGTCAAACTCAGATATGCTTTGCCTTTCTTTTAGTGGGTTCTATTTCTATCTTTAATTATGCTTGTAAATGGGGCTTTAATATCCAGGTCTTGTTCATTTCTAGATGAGATTGTGAATACGGAAAAGCAGGGTATGCAAAAGTAGTTCTAGCCAGTACCCGTAACCTTATTTTCCAGTTGTATGATTTGCAGGGTTTAGGTGCTGTTGTTGGAGCAGTATCTCGTAATCTTCATGAACTTCAGGACTGTCAAGGAAGCTACTTATCAATCTATGATCCGCCTGCCCTTCCTCTCCAGGTTTCTCCTATACATACTTGTGATCATTTTTCATCTGATTTGTTCTGCCAAATTGTTGTATGATAATAAGGATATGGT…
135	chr.12-177	Nguyen-TAG-2004	E5M4_240	y	1	1		E5M4_240	Chr.12	33		AFLP	No	No	X
136	chr.12-178	Nguyen-TAG-2004	E5M3_81	y	1	1		E5M3_81	Chr.12	33		AFLP	No	No	X
137	chr.12-179	Nguyen-TAG-2004	CIR293	y	1	1		CIR293	Chr.12	37	AJ567237	SSR	Yes	No	TCTCATGCTGTCTAAAGTCTTTTTATTATACATGCATATCCGCGAAGGCACACCGTATTTTAAGTAGATTTGGCTCATCTTTGACTTAACAAAGTGGAATTTTAAGACGTCTTCATTTTTGAAACACCTCAAAAGCTTCCGCTTTATCACATCTCTGATAAAAAAAATTGTAAGTCCCAGGCAACAACAATTTGTATTATACGATAACAAAGCAACGAGTCCACATTGAGAACCACAAAAAAAAAAAAACACACACACACATTAGAATGCGCGGGTCTAACACGACAGTTCCGATGAAAACAAGTCGTCAGCATAGCCAAATCCTCATTATTAGAGAGACACCTAGCAATTACACCATTATTACGAGAAACATTACCTTCAATAAACATATCCACATCA…
138	chr.12-180	Nguyen-TAG-2004	CIR081	y	1	1		CIR081	Chr.12	37	AJ567030	SSR	Yes	No	TCTAAGCAAAATAAGACCATTCAGAACCAAAGCATGAAAACAAAAGAACCCATGAGAAGATAATATTTACATGCTGGAAAAGTAAAGCCAAAAGATTTTTTTTTTTAAAGGTGAAATTTGTGAAGGCATCAAGTTAGACAAAAAGACTAGAAAAATCCATCAAAAAGGAAACACACACACACACAGAGTAAAGCTCAAAAGAGGCATGAAACACATAATATTTACAAAAGGCAAACAACAATGACGAAAACCACCAACATAGACAGCAAAATATAAATGAGTTATAAGT
139	chr.12-182	Nguyen-TAG-2004	CIR148	y	1	1		CIR148	Chr.12	51	AJ567096	SSR	Yes	No	TCCTACTTCTTTTGGTAGAACTAGCTTTTTCTTTTTCTTGCTAATCTTTGGATTCTACCCCCCCCCAAAAAAAAATATTGAATTACCATACAATTCTTTTAAAATATGAAATTGAAAAATATTTATTTAGCTTCCAGATGTTGTGTGTGTGTGTGTGTACTTATCTGGGCTTGGATTATTTAGAGTAGAAAATAATTAGTTCTAAAAAATCAGAATTTGGGGTGATTATTATACAAGAAATTTGAAGTCCTCGTTCTGCCAAATGTCTATTTTTTTTTTTAACTTCTTTATTGGATTTAGCCAATCAATATTTTTTAGATTCCACATCCCAT
140	chr.12-183	Nguyen-TAG-2004	BNL1679	y	1	1		BNL1679	Chr.12	53		SSR	Yes	No	GATGAAAGATAGTTCCTTAATCACAATATACACCAAGTCAATTGAGTGATACTAGCATTTCAGCTACTAATTAATAGAGATTTTGTCGGACTAAGTCCATGCAAAAAAATAAAACTCAATTTTCAAGAGATCAGAGACAGAGAGAGAGAGAGAGAGAGAGAGAGAGAGAGAGAAAGAGAGAGGAAAAACTACTGCCAGCAAATCCCTTTTTTATATTAAGATAAACTAACCAAATTACTAGAAATAAAGAAAAATAACTAATTGACCTCAAACTAATTAAATTTCTAGAAATAAAGAAAAATAACTAATTGACCTCTATACAATGTCTGTTAAGCATCTTGATTTTG
141	chr.12-184	Nguyen-TAG-2004	E1M6_162	y	1	1		E1M6_162	Chr.12	53		AFLP	No	No	X
142	chr.12-185	Nguyen-TAG-2004	E1M6_500	y	1	1		E1M6_500	Chr.12	53		AFLP	No	No	X
143	chr.12-186	Nguyen-TAG-2004	E5M1_227	y	1	1		E5M1_227	Chr.12	74		AFLP	No	No	X
144	chr.12-187	Nguyen-TAG-2004	BNL1673	n	2	2	12, 22	BNL1673	Chr.12	77		SSR	Yes	No	TGAAACTCAGTCGCCTTATGTTCGGAATCCACTGGAAGAGCAAACTTCTGAGGCTCAGTTTCAGTAATAGTACTGGATATTTCCATCTCTTAATGCTTGGCCTTGGATAGAGTTGAATTATGTTTTAGAACAAAAGAGAGACAGAGAGAGAGAGAGAGAGAGAGAGAGAGAGAGAGAGAGAGAGAGAGAGTAGTGTATCCTTATGCAGGTGACTTAAGTTTTGGTCTTTGCTCATTTTTGACAGAAAGTGTACTACTACTTATATAGTGCCGAGTCCGGTACTATACTTGTCATG
145	chr.12-188	Nguyen-TAG-2004	pAR563b	y	1	1		pAR563b	Chr.12	80		RFLP	No	No	X
146	chr.12-189	Nguyen-TAG-2004	E7M4_222	y	1	1		E7M4_222	Chr.12	84		AFLP	No	No	X
147	chr.12-191	Nguyen-TAG-2004	BNL1227	n	2	2	12, 26	BNL1227b	Chr.12	108		SSR	Yes	No	CGATTAAATCATCAAGATCTATCTCTCTCTATACCGTAATTTTCGGATTCTTAGAGAGAGAGAGAGAGAGAGAGAGAGAGAGAACAAAAAATAAACCTGAATATTTGATTTGTTTTTAGTTAATTTTCTTTAATTTCTAATTTTGAACGTTGAGATCGGAGGGTAAAAAAGGGGTTTTATTAAATAAAAAAAGGGTTTTTGGAGGGATTCGGGTTTGTGGAAGTGGTGGGGTTTTTTCTTTTTTAATTTTTTGTTGTAATAATTTGGATTCGCGG
148	chr.12-192	Nguyen-TAG-2004	E1M3_252	y	1	1		E1M3_252	Chr.12	121		AFLP	No	No	X
149	chr.12-193	Nguyen-TAG-2004	E2M8_112	y	1	1		E2M8_112	Chr.12	125		AFLP	No	No	X
150	chr.12-194	Nguyen-TAG-2004	E1M6_380	y	1	1		E1M6_380	Chr.12	131		AFLP	No	No	X
151	chr.12-195	Nguyen-TAG-2004	E3M7_194	y	1	1		E3M7_194	Chr.12	131		AFLP	No	No	X
152	chr.12-196	Nguyen-TAG-2004	E4M7_300	y	1	1		E4M7_300	Chr.12	134		AFLP	No	No	X
153	chr.12-197	Nguyen-TAG-2004	E4M7_142	y	1	1		E4M7_142	Chr.12	134		AFLP	No	No	X
154	chr.12-199	Nguyen-TAG-2004	E2M6_114	y	1	1		E2M6_114	Chr.12	135		AFLP	No	No	X
155	chr.12-200	Nguyen-TAG-2004	E1M7_75	y	1	1		E1M7_75	Chr.12	135		AFLP	No	No	X
156	chr.12-201	Nguyen-TAG-2004	BNL3835a	n	2	2	4, 12	BNL3835a	Chr.12	136		SSR	Yes	No	GGTAATTAAATGGTGATCTTTGCTTATTATTTCATATGAGCTTACATTGTTTATTTTTTCGTGTTTTATAGTGAAATCAAAAGCTTTATAGATTACATTGTTTATTTTTCCGTGTTTTATATTGAAAGCAAAGCTAACTCGGATTGGGAGTTGTCGGAGATCGTATAACACTATCGAGCATCTACTTTGGTACTTTTGAACTTGTGTTTTGCTTATATGGTATGTATAAGAATTTGGTCATTTTGGTGTATGGTTTGGTAATGAATTTAGCCATTTATGTTGGCTTGTAAATGTTAAGTGTTTGGTTTTTTATATAGCCATGAGAGTTGGCTTATTTTGGCATATTTGGTTGTGCATATATATGTGTGTGTGTGTGTGTGTGTGTGTGTGTGTGTGTGT…
157	chr.12-202	Nguyen-TAG-2004	E1M5_135	y	1	1		E1M5_135	Chr.12	136		AFLP	No	No	X
158	chr.12-203	Nguyen-TAG-2004	E3M8_165	y	1	1		E3M8_165	Chr.12	138		AFLP	No	No	X
159	chr.12-204	Nguyen-TAG-2004	E8M5_250	y	1	1		E8M5_250	Chr.12	138		AFLP	No	No	X
160	chr.12-205	Nguyen-TAG-2004	E1M4_410	y	1	1		E1M4_410	Chr.12	138		AFLP	No	No	X
161	chr.12-206	Nguyen-TAG-2004	E6M6_360	y	1	1		E6M6_360	Chr.12	138		AFLP	No	No	X
162	chr.12-207	Nguyen-TAG-2004	E2M6_138	y	1	1		E2M6_138	Chr.12	138		AFLP	No	No	X
163	chr.12-208	Nguyen-TAG-2004	BNL2967	y	1	1		BNL2967	Chr.12	138		SSR	Yes	No	TCGAAAAATAAACTCATCTTCTTGATTAAAAATGAATTTATCAAAATTGATAAACCAAAAAAGTTTGATCTCTTATTTTATGATTAAAAACCTCTTAATAAACATATTTTGAGCTTATACATCTATTAAAACTTAGATTCCAACTCAAAATCATAAACTCACTATTGTTGAGTTCCATGTTCAAGAAAGAATAAACCAAATCTTGAAAATCNATTTTAATCAATTTAAATAGCAAATAATGATCAAAATAACTTTAAAAAATGAATTTAGAGTTGAGACTTACCCTTGAATTGATCACAAATCATCAACTTAGAAGATTGAATCAGGGTACTTAAAGAAACTTCGGATGACTTTTGCTTAAATTTGGTAAACTTTTCTGGAAATTTTGGAGACAATTTT…
164	chr.12-209	Nguyen-TAG-2004	E3M5_460	y	1	1		E3M5_460	Chr.12	138		AFLP	No	No	X
165	chr.12-210	Nguyen-TAG-2004	E4M1_280	y	1	1		E4M1_280	Chr.12	138		AFLP	No	No	X
166	chr.12-211	Nguyen-TAG-2004	E4M8_520	y	1	1		E4M8_520	Chr.12	138		AFLP	No	No	X
167	chr.12-212	Nguyen-TAG-2004	E7M7_152	y	1	1		E7M7_152	Chr.12	138		AFLP	No	No	X
168	chr.12-213	Nguyen-TAG-2004	E5M5_395	y	1	1		E5M5_395	Chr.12	138		AFLP	No	No	X
169	chr.12-214	Nguyen-TAG-2004	CG07a	y	1	1		CG07a	Chr.12	140		AFLP	No		X
170	chr.12-215	Nguyen-TAG-2004	BNL3599	n	2	2	12, 26	BNL3599	Chr.12	149		SSR	Yes	No	TCGATGGCTGTGGCTATCAGGGGAGCTCGCGGTGGCGGATCCGGCGGTGTTGGAGCTGGTTTCCGCAGTTTTTTTTCTTACAGGATCTTCGTCTCGGCCATGTTTTCGCTTCTCTTCATTGCCACTGCCACCGTTCTCCTCACTACTCGTCCTTCTACAACTCATCAGCACTCTGTAAAATTTTCCTTCTTCAAAATCCTTTATCATTTGTTCTGTTTTTGGTTTTTTCAGATACCCTTTTCTTTTTTCTAACTTGGGTTTTTTTAGCCCCAGTAACATGCCATTTATTTCTCTAATTCGGTGCCTCAAAATTTAAATCTATTTGGCTTTTTTTGGATACACTTTGGCGATTTGCTGAGCGTTTAATACTTCACAATCTAATCTCTCTCTCTCTCTCTC…
171	chr.12-216	Nguyen-TAG-2004	E7M5_270	y	1	1		E7M5_270	Chr.12	149		AFLP	No	No	X
172	chr.12-217	Nguyen-TAG-2004	E4M5_500	y	1	1		E4M5_500	Chr.12	168		AFLP	No	No	X
173	chr.12-218	Nguyen-TAG-2004	BNL3261	y	1	1		BNL3261	Chr.12	169		SSR	Yes	No	CATGCACCTTTGTTTGTATGAGCTTTCTCACAGCAAGGAGACCTTCCCATTTTGGGATTTAGAAAATAGAAGTAGCAGTAGGGAAACGGAAACGAAGAAGGGTGGAGTTTGGTGTGGGTGGGAAGAACATTGAAGCCGGCCCTTTATGAGAGCTTTAGATGCAGTTTTATAGCCTTTTGACTCTTACTCTCACTTACCCACACAACAGGAGAGAGAGAGAGAGAGAGAGAGAGAGAGAGAGAGATGTGACCCTAATTTTCTTCTAGATGTGAGTTGGTGAGACAGGTTTGGGGGAGTGGCCGGTGGTGGGCTCTCTCTCTCCCTTTTTTCTAATATATTAATACACAATGAAAAATTTTAATGTTATAATTTATAAGTGAAATTGACACATTTTCTATT…
174	chr.12-219	Nguyen-TAG-2004	E6M5_103	y	1	1		E6M5_103	Chr.12	186		AFLP	No	No	X
175	chr.12-220	Zhang-TAG-2002	S3599_130	y	1	1		S3599-130	Chr.12			SSR	Yes		X
176	chr.12-221	Zhang-TAG-2002	S3261_205	y	1	1		S3261-205	Chr.12			SSR	Yes		X
177	chr.12-222	Zhang-TAG-2002	S3261_225	y	1	1		S3261-225	Chr.12			SSR	Yes		X
178	chr.12-223	Zhang-TAG-2002	S3261_240	y	1	1		S3261-240	Chr.12			SSR	Yes		X
179	chr.12-224	Zhang-TAG-2002	AV5_1280	y	1	1		AV5-1280	Chr.12			RAPD	No		X
180	chr.12-225	Zhang-TAG-2002	S283_135	y	1	1		S283-135	Chr.12			SSR	Yes		X
181	chr.12-226	Zhang-TAG-2002	Q19_1390	y	1	1		Q19-1390	Chr.12			RAPD	No		X
182	chr.12-227	Zhang-TAG-2002	S3816_168	y	1	1		S3816-168	Chr.12			SSR	Yes		X
183	chr.12-228	Zhang-TAG-2002	S3836_180	y	1	1		S3836-180	Chr.12			SSR	Yes		X
184	chr.12-229	Zhang-TAG-2002	S3836_205	y	1	1		S3836-205	Chr.12			SSR	Yes		X
185	chr.12-230	Zhang-TAG-2002	S1227_190	y	1	1		S1227-190	Chr.12			SSR	Yes		X
186	chr.12-231	Zhang-TAG-2002	S1227_270	y	1	1		S1227-270	Chr.12			SSR	Yes		X
187	chr.12-232	Zhang-TAG-2002	S1227_160	y	1	1		S1227-160	Chr.12			SSR	Yes		X
188	chr.12-233	Zhang-TAG-2002	S1707_185	y	1	1		S1707-185	Chr.12			SSR	Yes		X
189	chr.12-234	Zhang-TAG-2002	S1673_145	y	1	1		S1673-145	Chr.12			SSR	Yes		X
190	chr.12-235	Zhang-TAG-2002	S1673_175	y	1	1		S1673-175	Chr.12			SSR	Yes		X
191	chr.12-236	Zhang-TAG-2002	S1679_145	y	1	1		S1679-145	Chr.12			SSR	Yes		X
192	chr.12-237	Zhang-TAG-2002	S1679_110	y	1	1		S1679-110	Chr.12			SSR	Yes		X
193	chr.12-238	Zhang-TAG-2002	S1045_245	y	1	1		S1045-245	Chr.12			SSR	Yes		X
194	chr.12-239	Zhang-TAG-2002	AK18_580	y	1	1		AK18-580	Chr.12			RAPD	No		X
195	chr.12-240	Zhang-TAG-2002	S193_160	y	1	1		S193-160	Chr.12			SSR	Yes		X
196	chr.12-241	Zhang-TAG-2002	S193_125	y	1	1		S193-125	Chr.12			SSR	Yes		X
197	chr.12-242	Zhang-TAG-2002	S341_120	y	1	1		S341-120	Chr.12			SSR	Yes		X
198	chr.12-243	Zhang-TAG-2002	S341_85	y	1	1		S341-85	Chr.12			SSR	Yes		X
199	chr.12-244	Zhang-TAG-2002	S2495_150	y	1	1		S2495-150	Chr.12			SSR	Yes		X
200	chr.12-245	Zhang-TAG-2002	S1645_145	y	1	1		S1645-145	Chr.12			SSR	Yes		X
201	chr.12-246	Zhang-TAG-2002	S1045_190	y	1	1		S1045-190	Chr.12			SSR	Yes		X
202	chr.12-247	Zhang-TAG-2002	S3492_140	y	1	1		S3492-140	Chr.12			SSR	Yes		X
203	chr.12-248	Zhang-TAG-2002	S3482_130	y	1	1		S3482-130	Chr.12			SSR	Yes		X
204	chr.12-249	Zhang-TAG-2002	S3492_198	y	1	1		S3492-198	Chr.12			SSR	Yes		X
205	chr.12-250	Zhang-TAG-2002	S3537_180	y	1	1		S3537-180	Chr.12			SSR	Yes		X
206	chr.12-251	Zhang-TAG-2002	S3537_220	y	1	1		S3537-220	Chr.12			SSR	Yes		X
207	chr.12-252	Zhang-TAG-2002	S4059_252	y	1	1		S4059-252	Chr.12			SSR	Yes		X
208	chr.12-253	Zhang-TAG-2002	S4059_230	y	1	1		S4059-230	Chr.12			SSR	Yes		X
209	chr.12-254	Han-MGG-2004	BNL686	n	2	3	9, 12, 23	BNL686-183	Chr.12	0		SSR	Yes	No	CGATGTGATTTTTATTTTTCCCTTGGTGGTCCTTGTTGCTGGATGAATATGGTTAATTTGTGTCAAAAAACAAGGTGAGAAAAAGAGAAAATAATTATGGGAGAGAGAGAGAGAGAGAGAGAGAGAGAGAGAGAGAGAGAGAGACGTGTTTGGTTTATATTTCTATCATGTCTCACCTCCTAAAACAAAGATTAGTTCCATAGATAAGACTCACTGCCTCAACATTATATATATAACTAGTTGTTTATTCAACTTTTAGCATTACTATATATACATATAACAAGACCTAATTTCTATAATTTTAGTTTAATGCAATCATTTTTTTAAAATCATTTTCGTATTTTTTTGACAAGTTAATCATTAACTTTAAATTGTTAGAATTATT
210	chr.12-255	Han-MGG-2004	NAU1301	y	1	1		NAU1301-200	Chr.12	21.4	BF279108	SSR	Yes	Yes	GCAAATTCGGCATTGTCAGGAGGTCCCCACTTGCAGAGAAGTGCTAGCTTTAATACAGATTCATATATGCGATTACCAGCATCGCCCATGTCATTTTCTTCCAACAATATAAGCATGTCAAGTTCATCAGTTGTTGATGGATCTTCTGTAGGCCAGCAGGGCTCTCATCAAGACACAAGTGTCCAACAAATGCAGCAGAGTCAGCTGCTGCAGCAAGGGGCCTCTACTGCTACGTCTTTGCCTGCATCACAAACTGGGCAAGTTTCACTTCCCATGGGTCCACGAGTCCCAGGGTCCTTCATGCAAGATCCTAGTAATCTATCTCAGCTGCAGAAAAAACCCCGATTAGACATCAAGCAAGAAGACCTTCTGCAACAGCAGGTGTTGCAGCAGTTGCTG…
211	chr.12-256	Han-MGG-2004	JESPR300	n	3	2	12, 26	JESPR300-250	Chr.12	38.7	AF351538	SSR	Yes	No	ACAATACCTCGCATCACAAACCAAACACGCCTCTCTTTCCTTCAATCTACTCCGTTTGCCACACCTGCTACAAATCCCTCTCTTCATTCATTCTTCTTCTTCTTCTGCTTCACTATCCCCCTCGTTTCCACATTTTCCAATAAAAAACCACGACCCGCCACGCTGGATTGCGAAGAAGTGTACCCATCATCATCATCATCATCTTCTTCTTCTTCTTCATCATCATCATTTTCCGAATCTTTCGGCGTATTAAACGTCACAACAACATTCTTCTTATCAGGGTGCTGCTGCTGA
212	chr.12-257	Han-MGG-2004	JESPR300_210	n	1	1		JESPR300-210	Chr.12	48.8		SSR	Yes	No	ACAATACCTCGCATCACAAACCAAACACGCCTCTCTTTCCTTCAATCTACTCCGTTTGCCACACCTGCTACAAATCCCTCTCTTCATTCATTCTTCTTCTTCTTCTGCTTCACTATCCCCCTCGTTTCCACATTTTCCAATAAAAAACCACGACCCGCCACGCTGGATTGCGAAGAAGTGTACCCATCATCATCATCATCATCTTCTTCTTCTTCTTCATCATCATCATTTTCCGAATCTTTCGGCGTATTAAACGTCACAACAACATTCTTCTTATCAGGGTGCTGCTGCTGA
213	chr.12-258	Han-MGG-2004	JESPR300_270	n	1	1		JESPR300-270	Chr.12	49.5		SSR	Yes	No	ACAATACCTCGCATCACAAACCAAACACGCCTCTCTTTCCTTCAATCTACTCCGTTTGCCACACCTGCTACAAATCCCTCTCTTCATTCATTCTTCTTCTTCTTCTGCTTCACTATCCCCCTCGTTTCCACATTTTCCAATAAAAAACCACGACCCGCCACGCTGGATTGCGAAGAAGTGTACCCATCATCATCATCATCATCTTCTTCTTCTTCTTCATCATCATCATTTTCCGAATCTTTCGGCGTATTAAACGTCACAACAACATTCTTCTTATCAGGGTGCTGCTGCTGA
214	chr.12-262	Han-MGG-2004	NAU915	y	1	1		NAU915-200	Chr.12	123.2	BQ410665	SSR	Yes	Yes	TTTTTTTTTCTTTTTTTTGTTTAAACAAATAATCAATTTCATAACACATCATTCATAATACTTTCAATTATCATCTCTTACAATTTCAATATCATAATTGATATTCAAATAACTTTTCTCAATTGCGTACACATATCATTTCACTATATCAATATTCATTTCATGAACCAATTGGTTCATACATTTCATGTAATGGCCCATTTTCAGTAAAATCAGAATAGTGGTTGTAGTGAGCCAAATATGCCCGGGCCCGTTACAAACAAACCATAAAACATAAATAAATAAATAAATAAACCACAGCCCGTTAAAATGTCTTTTTTACAGTCCCTCAGTCCAATTACATGACCCTATAACTTATACCCTAGCCCAGTTACAAAACAACCCAAAGCTCTAAGACCC…
215	chr.12-263	Han-MGG-2004	NAU1151	n	4	2	6, 12	NAU1151-160	Chr.12	156.3	BG446891	SSR	Yes	Yes	AAAACCCCCCTGAAGCTGCTGATTCTCTTTCCCCTAGCAGCCAACAAATTTAGGCTGGGGAGAACGCTTTTCGGCCCTTTGATCTTCTCTTGACTTAGATTTCGACTAAGTAAGAGGAGATCCATGGCATATCCTCCAGGTAAACTCCTATTTTCCTTTTTTATTCAAACCTTCGAATAAAGAAAAAGATCAACAAAACATAAAAAAAGAAAAAAAAGATCCAATCGAAAGGGAACGCCCAGAGATTTGAGTCTGGAAATCACCTTTAGAAAAATGGTTGCTTTGTATTGCTTGAGTTTTTGTATTTTTTTTGTTGCGTATTTGTGCGTAAAAAAATTACAATGAGCAGAGGCTTTGGCTTTATAGCCGAAACAGAAATAAGAAATATTCAAAAATAAA…
216	chr.12-265	Han-MGG-2004	NAU943	n	3	2	3,12	NAU943-170	Chr.12	171.6	BQ409456	SSR	Yes	Yes	TTTTTTTTTTTTTTTTTTTTTTAATACTAAAAATAATCTGTTCAATTTCTCGTCAAATAATAATAATAATAATAATAATAATAATAATAATAATAATAATAATAATAATAATAATCCTTCAATTCAATAGAAATTAGAAAGTATTGTTTAAAAAATATAAATCTAAAAGAAATATACACAATTTTCCATAAAATAGAAGAAGAGGAAGAAGAAGCAGAGATCCAGATCAACCAACAACTGAAAAACCAGAAGAATGGGTTTCGGGGGGAAGCTATCTAAGAATCCATGGAATCATACCTTGGCCCAGCCAACATCATAACCTTAAATTCTTCGAAGTCAATCATCCCGTTCCCATCATTATCGACTCCGCTTATCATCTTCCTGCATTCAGTAATGGAG…
217	chr.12-270	Han-MGG-2004	NAU1278	y	1	1		NAU1278-270	Chr.12	246.5	BE052577	SSR	Yes	Yes	CTGCCCCATTCAAACTTAGACGTCAGGTCTTCACCATTTCCCCTCGATTTCCATTCCTTTGACTTCCTTTCATCATTTCAAGAAATGGGTTCAGGAGAAAAGGTATTTGTTTATGAAGATCTGGTGAAGCACAAAGACAGAAATGATTGTTGGCTTTTGATCTCTGGAAAGGTGTATAATGTAACCCAATTCTTGGAGGACCATCCTGGTGGAGATGAAGTTTTGCTTGCTGCTAGTGGAAAAGATGCGACCGATGATTTCGAAGACGTAGGTCACAGTGATGATGCAAGAGAGCAGATGCAGAAGTACTATATTGGTGAGGTCGATGCCACCACCATTCCCGCACGAAGGACGTACAAAGCACAGACGTCAACCGCGGCAACTCAACAAGAGGAGCCT…
218	chr.12-271	Han-MGG-2004	BNL3836	y	1	1		BNL3836-180	Chr.12	251.6		SSR	Yes	No	X
219	chr.12-272	Han-MGG-2004	NAU1237	y	1	1		NAU1237-255	Chr.12	253.7	BF276904	SSR	Yes	Yes	AAAAAGTATCAAAAGCCTACCAAGTACCAGACATCAATCAATGTCTTCTGTAATGGAGTTGACAGCATCTCCAGAAAGCCATGATGAGGGTAAAAATGAACTGTTAGATAATTTTCTTGTCATGGATCCAACGCTTTCTAATAGTTTGTCACTCTCTGCTGATACTTTCCTTAAAGCTGCCATGACTCTCAAGAACCAGGTAGTGGAGGTTACATGGAAAGGAAGGGGAAGTGGCGGCGGCGGCGGCGGCGGGTTAGGTACGGGAATAGACCCGACTGTTTATACGGGTCTGCTGGGGACAGCTTTCACTTGCTTGAGATCTTACGAGGCTACTGGTAATCGGCAGGACTTGGTATTGTCCGCTGAGATCGTTGACACGTGCCTCTCAGTCGCACGTGC…
220	chr.12-273	Han-MGG-2004	TMB0327	y	1	1		TME12-150	Chr.12	257.3	BV679341	SSR	Yes	No	TCTCTCTTATCTGCAATGTCTTTTTCGATTGCTCCGAAGAAGAAGAAGAAGAAGAAGAAGTTCAAGAAAGCTTTGCATGAGGTGGTAAATATGAGATTCAATTTTGGAAAGTAGAGAATTTTATAAGCTGGTAAGCCTTTAAGCCTTCTTGCACTCATGGATTAGAGGAAAGAGAAGTAAAAGTTCTCGAAAATTTTCTGTATAATTATGGATTCTAGGTTTTAAGGTTTGATTACCTTCGATTTAACTGATAAATGTTTGTCATGCTTAACTGCCAGTACGAAGGAGGTTATAACGATTGGACATGCTAAGCTGACAAGGATAAAGACAACAAAGTGAGTTTTTGTACTCGACTTTTGGGTGAT
221	chr.12-274	Han-MGG-2004	JESPR270	y	1	1		JESPR270-75	Chr.12	261.6	AF351508	SSR	Yes	No	AGCATTGACTTAAATCGCATATAAACATAGCTCACATATAGAGACAGCTCGCATATAAACGCAACTCGCATATAAACACACACACACACACACACTCACACACACATATATATGACATATAGCCATTCAAATTCTAAGCTACATTTATGATTTAGAGT
222	chr.12-277	Han-MGG-2004	NAU1274	n	4	2	12, 26	NAU1274-440	Chr.12	282.9	BE055780	SSR	Yes	Yes	CGAATTGGAAATATCTGGGTACCCAATCTCTTAACCTTTTGATTTCAGGCCTAGTCTTGGAAAGATCTTCTCGATCATGACTTACTGCCATTATGGACACTGCTATTGTGGGAGATGCCATCGTCCCTCGTCTCATCTACCCTTCTCAGTCCTGCTGTTCTTAGCGCTTGCATTGATGTTGCTTGCCTTATCATCTTTAATCAAAATTGAGATAGATATGGAAAGTACTGGGGACAGTATGACATGGCTAGTTTTGCTCGCAGCATTGGCAATACTAGTGGTTGTTCGTTTCTTGTCTGCAAATTCTTGTCGGCAACCTCACTATTGTGGATGTGGAAGATGTACGACATGGAAGTATTGCTACTGAATCTACCTTTTCTGATCCCTCCCTGGTTTGTC…
223	chr.12-279	Han-MGG-2004	NAU736	y	1	1		NAU736-135	Chr.12	301		SSR	Yes	No	X
224	chr.12-280	Chee-Genome-2004	pAR183	y	1	1		pAR183	Chr.12			RFLP	No	No	X
225	chr.12-282	Chee-Genome-2004	pAR999	y	1	1		pAR999	Chr.12			RFLP	No	No	X
226	chr.12-285	Chee-Genome-2004	Gate2DB04a	y	1	1		Gate2DB04a	Chr.12			RFLP	No	Yes	X
227	chr.12-288	Chee-Genome-2004	pAR244	y	1	1		pAR244	Chr.12			RFLP	No	No	X
228	chr.12-289	Chee-Genome-2004	pAR155	y	1	1		pAR155	Chr.12			RFLP	No	No	X
229	chr.12-290	Chee-Genome-2004	P1_52	y	1	1		P1-52	Chr.12			RFLP	No		X
230	chr.12-291	Mei-TAG-2004	ACGACC4	y	1	1		ACGACC4	Chr.12			AFLP	No	No	X
231	chr.12-292	Mei-TAG-2004	AAGCAT1	y	1	1		AAGCAT1	Chr.12			AFLP	No	No	X
232	chr.12-293	Mei-TAG-2004	ACGCTA12	y	1	1		ACGCTA12	Chr.12			AFLP	No	No	X
233	chr.12-295	Mei-TAG-2004	AGGCAG3	y	1	1		AGGCAG3	Chr.12			AFLP	No	No	X
234	chr.12-296	Mei-TAG-2004	ACTCTG2	y	1	1		ACTCTG2	Chr.12			AFLP	No	No	X
235	chr.12-297	Mei-TAG-2004	AACCTG10	y	2	1		AACCTG10	Chr.12			AFLP	No	No	X
236	chr.12-298	Mei-TAG-2004	ACACTA2	y	1	1		ACACTA2	Chr.12			AFLP	No	No	X
237	chr.12-299	Mei-TAG-2004	AAGCTC6	y	1	1		AAGCTC6	Chr.12			AFLP	No	No	X
238	chr.12-300	Mei-TAG-2004	ACTCTG10	y	1	1		ACTCTG10	Chr.12			AFLP	No	No	X
239	chr.12-301	Mei-TAG-2004	AACCTG10	y	2	1		AACCTG10	Chr.12			AFLP	No	No	X
240	chr.12-302	Mei-TAG-2004	ACTCTG8	y	1	1		ACTCTG8	Chr.12			AFLP	No	No	X
241	chr.12-303	Mei-TAG-2004	ACACGT8	y	1	1		ACACGT8	Chr.12			AFLP	No	No	X
242	chr.12-304	Mei-TAG-2004	ACGAGC8	y	1	1		ACGAGC8	Chr.12			AFLP	No	No	X
243	chr.12-305	Mei-TAG-2004	ACCCAG8	y	1	1		ACCCAG8	Chr.12			AFLP	No	No	X
244	chr.12-307	Mei-TAG-2004	ACGCTA5	y	1	1		ACGCTA5	Chr.12			AFLP	No	No	X
245	chr.12-308	Mei-TAG-2004	AACCTC8	y	1	1		AACCTC8	Chr.12			AFLP	No	No	X
246	chr.12-309	Mei-TAG-2004	AACCAT1	y	1	1		AACCAT1	Chr.12			AFLP	No	No	X
247	chr.12-310	Mei-TAG-2004	AGGCAT1	y	1	1		AGGCAT1	Chr.12			AFLP	No	No	X
248	chr.12-311	Mei-TAG-2004	ACTGCG3	y	1	1		ACTGCG3	Chr.12			AFLP	No	No	X
249	chr.12-312	Mei-TAG-2004	ACTTGC1	y	1	1		ACTTGC1	Chr.12			AFLP	No	No	X
250	chr.12-313	Mei-TAG-2004	ACAGCG7	y	1	1		ACAGCG7	Chr.12			AFLP	No	No	X
251	chr.12-314	Mei-TAG-2004	ACATGC2	y	1	1		ACATGC2	Chr.12			AFLP	No	No	X
252	chr.12-316	Mei-TAG-2004	ACCCTG5	y	1	1		ACCCTG5	Chr.12			AFLP	No	No	X
253	chr.12-317	Mei-TAG-2004	AACCTT3	y	1	1		AACCTT3	Chr.12			AFLP	No	No	X
254	chr.12-318	Ulloa-Heredity-2005	C17A6l	y	1	1		C17A6l	Chr.12	0		RFLP	No	No	X
255	chr.12-319	Ulloa-Heredity-2005	C79C3l	y	1	1		C79C3l	Chr.12	7.7		RFLP	No	No	X
256	chr.12-320	Han-TAG-2006	JESPR300_230	n	1	1			Chr.12	0	AF351538	SSR	Yes	No	ACAATACCTCGCATCACAAACCAAACACGCCTCTCTTTCCTTCAATCTACTCCGTTTGCCACACCTGCTACAAATCCCTCTCTTCATTCATTCTTCTTCTTCTTCTGCTTCACTATCCCCCTCGTTTCCACATTTTCCAATAAAAAACCACGACCCGCCACGCTGGATTGCGAAGAAGTGTACCCATCATCATCATCATCATCTTCTTCTTCTTCTTCATCATCATCATTTTCCGAATCTTTCGGCGTATTAAACGTCACAACAACATTCTTCTTATCAGGGTGCTGCTGCTGA
257	chr.12-322	Han-TAG-2006	NAU2030	y	1	1		NAU2030	Chr.12	21	DR044150	SSR	Yes	Y	GCTGCTTTGGCACTTACTAACTACCAGAATCTGCTTAGTAGGCAGAACTCTATGAATTCAAACCCTAACTCACTTCATCAGGAAGCCTCTTCCTTCAATAGTTCTAACCAGAGTCCATCTTCAAACTTCCAAGGGCCTGCTGCGTTTNACGGGATCCATGCAGAGTCTGCTGTNAGTGGCTTATCGAGTCCCCTGTTACCAACTCCACAGCAGCAGCAGCAGCAGCAGCAGCAACAGCTTAGTGGTAACTTAATGCAGAAGAACCATCCGCAGTCGCCTCAGGGTAACCAGGTTTTACAACAACAAATGATGCAACAGCTGTACCATGATATGTCTAATAACAATACCGCAGTTCAACAGCAACAGCAGTCTCTGAGTGGGCAGAATGGGAATGCTAGT…
258	chr.12-323	Han-TAG-2006	JESPR300_250	n	1	1			Chr.12	29.4	AF351538	SSR	Yes	No	ACAATACCTCGCATCACAAACCAAACACGCCTCTCTTTCCTTCAATCTACTCCGTTTGCCACACCTGCTACAAATCCCTCTCTTCATTCATTCTTCTTCTTCTTCTGCTTCACTATCCCCCTCGTTTCCACATTTTCCAATAAAAAACCACGACCCGCCACGCTGGATTGCGAAGAAGTGTACCCATCATCATCATCATCATCTTCTTCTTCTTCTTCATCATCATCATTTTCCGAATCTTTCGGCGTATTAAACGTCACAACAACATTCTTCTTATCAGGGTGCTGCTGCTGA
259	chr.12-328	Han-TAG-2006	NAU2251	n	2	2	12, 26	NAU2251	Chr.12	59.3	DT048468	SSR	Yes	Y	CCCCCTTTACTCCATTATTAGTTCTCCAGTAACCAACAAAGGTCCCCCACATAAAAAATAGAAGAAGAAGAAGAAGAAGAAGAAGGGGAGATTTAACTATGGCAGAAACCCAGAGCCGGGGCCTGTTTTCGCCGGTAAGAAGCGAGGAACAGGAACCGATGACTTTGACGGGGATGATATTTTCGTGGCCAAGAAATCAATGTTGCCTACGATGGCAACGGAAGGCGACCCTGCCGCTGCATTAGCCAACGCTCGCCATGAATTCGGTGAACATGGTGGTGTTAACATGTCCATTGAAGCCTCCGCCACTTTCACCGTCATGGAACCTGAGACCATGCGCCGTATGTTCGCCGGTGAACTCGGTCCTGATCGTGATTTCTTCATCTATAGCCGTCATTT…
260	chr.12-329	Han-TAG-2006	NAU445	y	1	1			Chr.12	62.3		SSR	Yes
261	chr.12-331	Han-TAG-2006	CIR302	y	1	1			Chr.12	63.6		SSR	Yes
262	chr.12-333	Han-TAG-2006	NAU2170	n	2	2	12, 26	NAU2170	Chr.12	80.9	DT047139	SSR	Yes	Y	TTTTTAAAATATATTAACTATATTGATTATAAAGTAAAATTTGCATGGAAAAACAATTAATCAATCAAGTCTCAACAATATGTACCGGTTGATTAAAACAATTAAACTAATGGATTGAAAGAAAAAAAAAATGGAAAAATTAAGATGAAACAATAGAAATCAACTAAGAATTTTCAATCTTCTTCTTCTTCCGAAAAACAACCTCAGTATCGAGACCAAATGCATCAACTTTGCTCACCTCCAAAAGCTCCGATTCCTTAAACAACTCCACCAATGGTTGAACGCTATACAAATCATTGGCCGAGTACTTATCCGCCCGCCGCAGCACCGCCACGTGCAGAACACAAACCCCGCCGTGCTTCAACGTCCTTTCGATCTCCCCAACAAACTTCCACGGGT…
263	chr.12-338	Han-TAG-2006	EM1OD32	y	2	2	12, 22		Chr.12	105.2		AFLP	no
264	chr.12-340	Han-TAG-2006	NAU526	y	1	1			Chr.12	134.7		SSR	Yes
265	chr.12-341	Han-TAG-2006	NAU2202	y	1	1		NAU2202	Chr.12	157.4	DT047725	SSR	Yes	Y	TTTTTTTTTTTTTTTTTTTTTTTTGCTTATTTTTTATTTTTTTTATTTTCATTACAGTTCAAAGAAAATAACCCAAAGTCACTACAATGGAAGCAACATCTGTAATCGTTATCGCATCATCTTTTTTTTATCATCATCCTCGTCAACCATCTAAGGCCTAGCAAAAAAACAAACTGGAAAAAGAAAACAGCCCCCAACTTTACAAAATCAACCCACAAAAACAGAAGAAGATAGACTATTGAAGTGAATCATGGTCATGGTTTTTGGCCGAGTTTGTTTGAAAACCATTGAAGTAAATAACAATAAATTATTCAAACCCTAAAACAACCCACATGATGATGGTGATGATGATGATGATGAAAATACTTTTCCTTATCAATCAAGCCCCGTATATTCCTG…
266	chr.12-342	Han-TAG-2006	NAU2176	y	1	1		NAU2176	Chr.12	168.2	DT047283	SSR	Yes	Y	TTTTTTGATAAAATATTCGTATTAATCAAGTCTCAATTTACAATTTTATCTCACTCTCAAATTAAAAAAAACAGTCGTAAATTTACAAAGCTAATACACTAATAATTAACAATCAAACCTATTTCATTTATGGTTAAGTGGCCTAGTATGTTGGCACTTGCTAAACCATAAAAACCCTTTTTTCTTTCTTCATTTGAGGTGTTAATAACAACTTTTTTCTTTTTCTTTTCATCAAAGCCCTAAAACACCCAACATGATGGTGATGATGATGATGATGATGAAGTGACTTTTCACCATCAATCAACCCACGAACATTCCTAAACTCTTCTACATGACAAGGGATGGTAATCATACCCTTCTGCTCAAACCCATACTCTTCCTCAGCTTCTTTCAACAATT…
267	chr.12-344	Han-TAG-2006	NAU2096	y	1	1		NAU2096	Chr.12	168.8	DR044182	SSR	Yes	Y	GGATGTCTTTCTCTGGCAATTTAACAAGAATCCATATTACAATCAGAATCTTTTTTATCTTCACAGTGTTGGTGTCTTGGCTCCTTCTTCAAAGCTTCTTTTAGCTGTAAATGCAGCTTGGTTTAACCCTATCCTTTTGAATGGTGGAAGAAAGGAGGGACTTCATGGTTGACTGCTGTGAAAAGGGCTTTTAGATCTCCTACTAAAGATACCCATGATGATGACAAAGACAGAGAGATAAACGGAGGTGGATCTTTAGTGAAACAAGATACAAGTCCTGTGAAGAGTGTAGGTAATAATGGTGGTGGTGGTGGTGGTGCAAGTACGGCAGCAGCGGAGAAAAGTGCATGCTATTGCTTGTGGCGTGTGGCTAAANGCAGCGAGAAGCTGAAGCTGCAG…
268	chr.12-345	Han-TAG-2006	DC1SA14	n	4	4			Chr.12	174.2		RAPD	no
269	chr.12-347	Han-TAG-2006	me5em5	y	1	1			Chr.12	175.3		AFLP	no
270	chr.12-349	Han-TAG-2006	ME8SA14	y	1	1			Chr.12	176.3		AFLP	no
271	chr.12-350	Han-TAG-2006	TME12	y	1	1			Chr.12	178.2		SSR	Yes		TCTCTCTTATCTGCAATGTCTTTTTCGATTGCTCCGAAGAAGAAGAAGAAGAAGAAGAAGTTCAAGAAAGCTTTGCATGAGGTGGTAAATATGAGATTCAATTTTGGAAAGTAGAGAATTTTATAAGCTGGTAAGCCTTTAAGCCTTCTTGCACTCATGGATTAGAGGAAAGAGAAGTAAAAGTTCTCGAAAATTTTCTGTATAATTATGGATTCTAGGTTTTAAGGTTTGATTACCTTCGATTTAACTGATAAATGTTTGTCATGCTTAACTGCCAGTACGAAGGAGGTTATAACGATTGGACATGCTAAGCTGACAAGGATAAAGACAACAAAGTGAGTTTTTGTACTCGACTTTTGGGTGAT
272	chr.12-351	Han-TAG-2006	OD3OD22	n	4	4	12,13, 15, 20		Chr.12	178.2		RAPD	no
273	chr.12-354	Han-TAG-2006	DC1OD8	n	4	4	9, 12, 19, 24		Chr.12	189.9		RAPD	no
274	chr.12-355	Han-TAG-2006	BNL3816	n	2	2	12, 26		Chr.12	191.4		SSR	Yes		CATGTTAGCCACGTGTTAGTTCTATGTGTGTGTGTATGTGTGTGTGTGTGTGTGTGTGTGTGTGTGAGAGAGTTGTGAGCTATAAATATCAATGAAACTTTTGTAGTAGGGGTTCTTCTTCCTTCTTCTCTTGCTTTGTTATACTTTGGTATCCTACTTAAGGAAGAGTTCTTCGTTGGAGAGGAACCAGCAAGTGATCGATTAGTAAGAAAGGATTGTACGTGCAGCAATAGAGATAGTATAACAACCTCGTTGGGATTATTTGTCAGTATCTAGTTTGTTTTGCTCTTCTCCAAGTTTGCTTCTATCTTGTGTATATCACTAATTGTGGTTGTTATAGCTTAGAGTTCAGGCAAACCCATTGGCATGGAATTTGTGAATCTGTTGCGTGTAATCTTT…
275	chr.12-359	park-MGG-2005	MUCS018	y	1	1		CON_001_05744	Chr.12	0	CON_001_05744	SSR	Yes	Y	TGGAGCTCCACCGCGGTGGCGGCCGCTCTAGAACTAGTGGATCCCCCGGGCTGCAGGAATTCGGCACCAGGTTTGATTGATCTGGAGCGCGCACGCCCAGCAATACGACAAACGAATCTGCTTGCCATTACAGTACAAATTCCCACCTGCTCCCCTGTTTCTTGGTTCCCTTCTTCTCCACATCACCCCCACCTCTCCCACGGACACCCTTTCCCCCTGAGCTCTGCTCTGCTCTGCGGCGGCGCGCCAGGGATCTCTGCCTCCGGAGAAGGCGAGATGATGGGGAGGAAGGCGCTGGACTACGAGGAGCTCAACGAGAACGTCAAGAAGGTGCATTACGCCGTGCGCGGCGAGCTCTACC
276	chr.12-360	park-MGG-2005	MUSS018	y	1	1		CON_001_06742	Chr.12	14	CON_001_06742	SSR	Yes	Y	NAATTCGGCACGAGAAAAAGTATCAAAAGCCTACCAAGTACCAGACATCAATCAATGTCTTCTGTAATGGAGTTGACAGCATCTCCAGAAAGCCATGATGAGGGTAAAAATGAACTGTTAGATAATTTTCTTGTCATGGATCCAACGCTTTCTAATAGTTTGTCACTCTCTGCTGATACTTTCCTTAAAGCTGCCATGACTCTCAAGAACCAGGTAGTGGAGGTTACATGGAAAGGAAGGGGAAGTGGCGGCGGCGGCGGCGGCGGGTTAGGTACGGGAATAGACCCGACTGTTTATACGGGTCTGCTGGGGACAGCTTTCACTTGCTTGAGATCTTACGAGGCTACTGGTAATCGGCAGGACTTGGTATTGTCCGCTGAGATCGTTGACACGTGCCTC…
277	chr.12-361	park-MGG-2005	MUSS249	y	1	1		CON_014_04362	Chr.12	12	CON_014_04362	SSR	Yes	Y	AATTCGGCACGAGTTTCTCTCCAACAACCCTTCTCAAATCTCCCATGGAATTAACCCTTCTTTTCCCCCTTTTCTTCTTCTTCACCTTATCTTTTGCTACATACATATCCACTCTAACCTTAAACCAAAACCATCCATCATCATCATCATCATCAAGCTGGAGAAGCGATGATGAAGTGATGGGATTGTACAAATCTTGGGTCATCCAACATGGCAAAGCTTACAATGGTATCGGTGAAGAAGAGAAAAGGTTCGAAATCTTTAAGGATAACTTGATGTTCGTTGATGAACATAACTCTAACAACAACACTACATATAAGCTTGGGTTGAACAAGTTTGCGGATTTAACCAACCAAGAGTACCGAGCCAAGTTCTTGGGCACCAGGACTGACCCTAGGC…
278	chr.12-362	park-MGG-2005	MUSS026	y	1	1		CON_001_07660	Chr.12	0	CON_001_07660	SSR	Yes	Y	TCGAGTTTTTTTTTTTTTTTTTTTTTGATACTTAAAGAGCAATTATTATAAAATTAATAAAAATGTCGATTTAAAAAAGTCCAACCCTTTAATGTTAAAGAGTTTTTTGTCCTAAGTCATTGCCGGGCCTAAATATTTTTATCCAAACAATCCTTAGATTTCGGTAAATTACAAGATTCTAAAACACGACTACATTTATCCGTTGGTATTTACTTTTCTAGCTCATATATATATATATATATATATATATATATATATACAGATCGTGATTACTTCAATATCTTAGCCAGGGATCTCAAACATCATGCTTCTTCAACCATAACCCATCTTTCAAAAGAATGTCTGACTCCAAAACATGCTTCATTCTGTCAAAGCTTAATTTCATTCTCATTATCTGAC…
279	chr.12-363	James-MGG-2006	MUSB0303	y	1	1		MBb018A08r	Chr.12	14.8	1	SSR	Yes	No	TGCAGCATGCAAGCTTTGTGATGGTGAATTTGACCGTGATTTATGCCTAGCAGGTTTTGTACTGATGATTTATTCTTAGCCTATGCCTATAAGACTTCACATTGATGTGGAAATTGAGCAAGTACGTTGATATAAATGATCTTGTATATTCGGCCACATAGGTATGTACTTATGTGATAATGTATTTGATTTTGTAAATTTGGCCAAAAGATTGATGTTGGTATAGAAAGTGAAGAATGTGAGTAGATCTGAGAAGTATGTTTTGGTTTCATATATATATACATATATATGGAGTTGAGCATGATTCATGACTACATTTATTTGAATGTAAGCATACATGGAATAATGTACATTGGGAATGAAAACTTGAATGAATGAGAAACAATAGCATTCGACCAA…
280	chr.12-364	James-MGG-2006	MUSB0497b	y	1	1		MBb019L10f	Chr.12	0		SSR	Yes	No	TAACCAATATTTCAATAGGAAATGTTTGACCTTTGATATCAGAATGGATAAGATGAAACTTTATTGAAAGCGAAACTCGAGGTAAAAAATTAATCAAGATAACAGATTTTGCTAAGGTACAAAAGATATATATATGGAACATCGGTGCCCCAGATATTGCAGCATGAGCCTCTCTATTCGGACTGTTCGAAAACCCTTGGGAGCCAAATGTGTGTGTAGGAGGTCTGAAGTATTTCGTTGATGCCTCCAAGATGTAGTGTTCTTCCTTTTTGCTAATTCTGGTAGAACAAGGACATAACATGCCCCATCTTTGATCACCATTTGAGCTACCCTTTTTCGAATTTTTAACTCAAAGCCTATTTGATCTCAAAGCACCCTTTGCGGGTTTTCGCCTTGGCC…
281	chr.12-365	James-MGG-2006	MUSB0799a	y	1	1		MBb025P19r	Chr.12	22.9		SSR	Yes	No	AACAGGTTGGAAACACACACAAAGTAAGCTTTCAACCTTTTAGTAAGCCATATACAAATAAACTTATCACATAACACAATTATAAACCAAATTCAATCACATGAATCATGGCATAACACAATAGTAAGTTCATATTTCTCATTTAGCGCAATCATTCATAATCTGCAACGCCCTCACACCCAAGACCGTCACCAGAGTCAAGTTTGAGGTGTTACTAAACTTAATTCATTAATTAAACAGCTCAAACAATTTATTTTTAAAATTTCCAGACAAGCTGGCCAACTGCATCACAATCACTTAAAAATTCATATCTCGAGTTTCAAAACTCAAAATTAAGATCCGTAAATTTTACTTGAAACTAGACTCATATATATATTTACTAAATTTATTCTAGAATTT…
282	chr.12-366	James-MGG-2006	MUSB1117a	y	1	1		MBb033F18f	Chr.12	53.4		SSR	Yes	No	TATTTAGGAGCTTCAGAGAGAAGCTTGTCATACGTTGCTTGGTCAAACAGTACCATGTTGTTCACCTTCTCCTCTTGCTTTCCCTTACTCCACTTCTGTTAATACAACAACAAACCCCCCCCCACTTCATATTTAACTTTTGAAAAGCAGAAAGATCAACCCCATTATATATATAGCATAAGATATAATAAAAAGATGACCTTCTTCTTCTGCTTTCCACCTCCAGACTTGGCTGGCTTAGATGAAGGAGGAGGGGCTTTGTCCTTCTTTGGGGCCTGCAAAACCAAATAAAAAAGAAGTTATTTTCTGATCTAAAACAGAGTAGGAGATGATGAGATTAACGAACATACCATGGGATGTTTTGGAAGTAAAGAAAAATGGGTACAGAGAAGAGCAGAG…
283	chr.12-367	James-MGG-2006	MUSB1242	y	1	1		MBb038A08f	Chr.12	24.9		SSR	Yes	No	TTGGCTCTCGTTTCCTGGTCGTCGTTTCATCACCCTCTGCCATCCAAGAATGACATCGTTTTAGCCAACCACCCTCGCTTTATCATGGGCAAGTACGCCAGCTATAACTACACCACTCTTGGTTTTGCTCTCTACAACGATCATTGGCGCAACCTACGTCGACTCTCAACCATCGAGATCTTCTCCTCCACTCGTTTGAACATGTCTTTAGACATTCGTAAGGATTGTGAAAATAAAATAAAATAAAGAACACACATATTTTTACGTGGAAACCCTTACGGGAAAAAACCACGGGCAGAGGATAAGAAAATTCACTATGTCAAATTCGAATTATTACAAGAGGAATAGACTATGTCTATTTATAGGCTTGTAAAGCCATATTCTAGTAAGACTGAAACA…
284	chr.12-368	James-MGG-2006	MUSB1307	y	1	1		MBb045F08f	Chr.12	0		SSR	Yes	No	CTCATAAATCATCTACTAACCAATCATTGATCCATTTTAAAAATCATGCGTTATATAAGCAAGTACTGATCACTTACCAAATAATCAAATAAACAACTTGAACCATCACCAAGTATACCAAATTATGCCATAACATAAGGCATCCTTTGCACATCAAAATAACATAATTTTGAAGCCACATCTCATGGCTAATTGCATCAAACACATAAGCATTAGTTGCCAAATTAATCGTACTCATCAAATAACCATAAAGCCTATACATGCCATATAACGTAAATCACAAAGCTTACAAGTACCAAACCATAGCTGGATAGTGTGACGAGATCTTCGACGATTACCAACCCGGGCAAGCCTCCGAAACTTATAAACATACAAAAGAAAACAAAGTAAGCTATAAAC…
285	chr.12-369	James-MGG-2006	MUSB0846a	y	1	1		MBb037C16r	Chr.12	23.6		SSR	Yes	No	CACGGGTGGATAGCGGATCCTTTACTGTCGGCTTTTGGATAATCACCCCCAGGGATGAGTTCCGAACTGGTGGCCCGCACAAGCAGGACCTCACTTCTCATGTTGGTCCTACTGCTCTCTCCGTAAGTCTACACTTACAAACCAACTCATACATACATACATACATACATACATACATACATACATACATACATACATACATATATAATGAGCTTGAATTAATGTGATTGTTTTGATGATGTAGATGTTTGTTAGTAATCATTACACGGGGAAGGACATTGCCGAGTTCTACAAGGAACGAGTGGCTTGGAAAAAGGCTTTCGGCCCTGTTTTGATCTATCTCAACTCTGCAACTTTTTATCATGCTCATCGTTAACCGCAGTCACTGTGGAAGGACGC…
286	chr.12-370	James-MGG-2006	MUSB0846b	y	1	1		MBb037C16r	Chr.12	26.7		SSR	Yes	No	CACGGGTGGATAGCGGATCCTTTACTGTCGGCTTTTGGATAATCACCCCCAGGGATGAGTTCCGAACTGGTGGCCCGCACAAGCAGGACCTCACTTCTCATGTTGGTCCTACTGCTCTCTCCGTAAGTCTACACTTACAAACCAACTCATACATACATACATACATACATACATACATACATACATACATACATACATACATATATAATGAGCTTGAATTAATGTGATTGTTTTGATGATGTAGATGTTTGTTAGTAATCATTACACGGGGAAGGACATTGCCGAGTTCTACAAGGAACGAGTGGCTTGGAAAAAGGCTTTCGGCCCTGTTTTGATCTATCTCAACTCTGCAACTTTTTATCATGCTCATCGTTAACCGCAGTCACTGTGGAAGGACGC…
287	chr.12-371	James-MGG-2006	MUSB0846c	y	1	1		MBb037C16r	Chr.12	32.2		SSR	Yes	No	CACGGGTGGATAGCGGATCCTTTACTGTCGGCTTTTGGATAATCACCCCCAGGGATGAGTTCCGAACTGGTGGCCCGCACAAGCAGGACCTCACTTCTCATGTTGGTCCTACTGCTCTCTCCGTAAGTCTACACTTACAAACCAACTCATACATACATACATACATACATACATACATACATACATACATACATACATACATATATAATGAGCTTGAATTAATGTGATTGTTTTGATGATGTAGATGTTTGTTAGTAATCATTACACGGGGAAGGACATTGCCGAGTTCTACAAGGAACGAGTGGCTTGGAAAAAGGCTTTCGGCCCTGTTTTGATCTATCTCAACTCTGCAACTTTTTATCATGCTCATCGTTAACCGCAGTCACTGTGGAAGGACGC…
			Note: Markers information of the chromosomes 12 and 26.xls. There are 287 and 207 markers in chromosomes 1 and 26, respectively

## Sheet: 207 Markers in Chromosome 26 
number	MarkerID	MapID	Markername	chr26 specific (yes/n)	Loci #	Chr #	chrs	sequencename(clone)	Chrorlinkage	GeneticLocation(cM)	GenBankAccession.	Markertype	SSR(Y/N)	Fiber(Y/N)	QTLs	Sequence
1	chr.26-001	Rong-genetics-2004	A1614	n	2	2	12, 26	A1614	Chr.26	0	CA994144	RFLP	Yes	NO	NO	CAGCTCCCAGCAGCTGAAACTGAGCTTTCTTTAGCTAATCCACTAGGTCCAGTCGGCAGTGGCTTAGAACCTGAGAGTTGCCCACGGCAAATTCATCTTCTCAAATGCGGTCAACTAAGTGATATAAACTATGGGGTTTCATGGCTTGATGATATGCCTGAACCAGGTTTGAAACCCATCAAGGGAATCCCAATATATACGGATCCTCGTAAGTCACGGCCGCTATATCAAGTGTCCCCTTATTCGTCTTATAATTGTTCATCATCATCATCAGCTTCAGCTCCTTGGGTGCTACACTCAGCCAATGGTTATAGGTTTAATGGGATCTCAATGCCTCAATACGAAGGAAGCATGGGTAGTTCAAGGTTTATAGCTAAAGTACATAGCAAAAAGAATATA…
2	chr.26-002	Rong-genetics-2004	PAR0101	n	3	3	12, 21, 26	PAR0101	Chr.26	4.9	CA992727	RFLP	NO	NO	NO	TGCAGGTACACATATGAGAGTGAGAAAAACACAACAACAAAGGGCATCATCATCATGAAGAAGGCATCCTATACGGCGGCATTCTCAGCGGCACCAGTGGTGGTCCTCCTCCTACTGGCCGAAGCAAAGGTGTCAATGGCCGTAACATGTAGCCCAACACAGCTAAGCTCATGTGTGAGTGCCATAACATCATCATCCCCACCATCAAAGTTATGTTGCAGCAAGATCAAAGAGCAAAAGCCTTGCCTTTGCCAATATCTTAAGAACCCTAATCTCAAGAAATTCATTAATACCCCAAATGCAAGGAAAGTTGCTAGCACTTGTGGTACTCCCTTCCCTAAATGCTAAAAGAAAAGACTCAAGTTGTGTTGTGCTATAATATCTTTGTTTTGGTGTTTG…
3	chr.26-003	Rong-genetics-2004	PAR0807	y	1	1	26	PAR0807	Chr.26	4.9	CA993464	RFLP	NO	NO	NO	GGCCGCTCAAACTCCGCCCAAACAACCTCTCTGGCCACCGTCATGGAAAACACAGACGAACTCAAGAGGGTGTTCGATCAATTCGACGCCAACAAAGACGGGCAAATCTCTATTACGGAGCTCCGCGACGTATTGAAGGCAATGGGATCCAACTACTCAGAGGAAGAGTTCAAGCGTGTCATGGAAGACATCGACAGCGATCAAGACGGTTACATCAACTTCTCCGAATTCTCCACTTTCTGGTCCACTTCTTCCGACGCCGTTAACGCCGCTTCGGAGTTGCGCGAGGCCTTCGATTTGTACGATCAGAACAAGAACGGCCTGATCTCGGCAACCGAGTTGCACCAGGTCTTGAATCGGCTGGGGATGGCGTGTTCAGCCGATGATTGTGTCGGGATG…
4	chr.26-004	Rong-genetics-2004	Unig25H12	y	1	1	26	Unig25H12	Chr.26	10.9	CB066494	RFLP	NO	yes	NO	TTTTTTTTTTTTTTTTTTATAAAATAGTCATCTTTTACAATTAGTATAAATGAGAACTGAGATGCCATTTCCATGGTGACAACTTGAAGACATTATTAGTATTATCTGAATTTCACACAACATAATTATAATAACAAAGCCATAGCTTACAAGTGGGAAAAAATTGATTTAACTTTTAATCAATATAAAACCTAATGTGAACCCTGATTTATTCACAGAAGCTACAAAAAAAGGGTGAAGCAGCTGTAACTCGGTTTCTTTCCCTCTAAAGCTCTAATTAGGACCAGTTATACCTGCACGAATTCTCAAAGTCTCGGTTCTCTTGCTTCTCTCCATTACCTCCACTAACCATTCAACACCTTCTTTAATCCCCATCCCATCAAAAGCAGAAGCCGCCTC…
5	chr.26-005	Rong-genetics-2004	PXP2_75	n	2	2	12, 26	PXP2-75	Chr.26	10.9	CA992622	RFLP	NO	NO	NO	CAATTTTTTAATATGATACCTGAGTTACTTTTTTGGCTGTGTTTGGCTTTAATGTTTAATTTATCGCATAAGCTTTTTTTTTACTATAGCACACATGTCAAACATTTAATGAGCCACATGGTCCGTTTGGTCTGAGTACCAAATTGAACATTAAAGTTAAACTTAGGTATCAAATGGTATATTTAATGGTAAAATCCCTGAGGGATTACTTCAAGTGGTTTAAAGATGATAAATTTCCTTGAAATTTGTTTTTTCCCCTACTGAACTAGATATTAGCTTCTTGTGATGATGATGGCTGCTTAGTCTATGTCTTAAGATCCTCCTGCGTCATGGTGCCATCGGTGTTGATAACGCCGACAACCATCAGGAAGCTGCTGGATGATTTCTCAACGCTCACCC…
6	chr.26-006	Rong-genetics-2004	Unig22D07	y	1	1	26	Unig22D07	Chr.26	16.3	CB066401	RFLP	NO	yes	NO	TTTTTTTTTTTTTTTTTTAATGGGAACTAGAAAACATAACAGGCATAATATTACAGTTACTGTTTACTTATACAGTGCCAAAATCTGAAACATGGAAAAAACTTTATACACGAATCAAAATCCCAGCAACCACAACTTGTTACTCTGTTCCTACCTATTGGATCTAACCCGTTAATAAAACTAGAAGCAGCAATCCAACTGACACCAAAGCTGGTGCTACGCACCGGGACGTGGAAATACAGACTTGAAACACCACATGATACAAGAACTAGCTTACATGGAAAATGCAGTTTATGCGAATGTTAACCTCCATTGGGACTATCTTGACTCATACTGACACAGCTCAACACACGAGAGATGACCTAAGGGATGTGGCAGTTGGGAGATTTGTGCATGATG…
7	chr.26-007	Rong-genetics-2004	Coau2I09	n	3	2	12, 26	Coau2I09	Chr.26	16.3	na	RFLP	NO	NO	NO	X
8	chr.26-008	Rong-genetics-2004	PXP1_73	y	1	1	26	PXP1-73	Chr.26	21.2	CA992613	RFLP	Yes	NO	NO	AACAGAGCTGACACCCAATTCGATAACCAGCACTCTTTTCATGGCTATCAATGGCGTACGCAGTACATCAAAGATCTCCACCCATTGGGTTCATTCATAGTCACCCAGTGCTTGACTCGATCCCCAAATGTTTTAAAGCAAAAATCAGCATAATCTACAAAGTCATCCCTGCCAAGGAAAAAAAAAACAAATTAATCTCTCTTTTTAATAAATAGATGTTGAACTAAAATATTTTAGACTAAATGAAATATCCACCATTTTATTTGAAATGATTAAGAGAATGCATTTTGTTAAGGGATTTTCACTTCACGTACACAATTTTGGGACTTTGAAAATCCACCATATTCATCTTCAAGAGCTTGGGGATGATCAAAATGGAGTAAAGTGACAAAGGGCTTT…
9	chr.26-009	Rong-genetics-2004	BNL3368	n	2	2	22, 26	BNL3368	Chr.26	21.2	BNL3368	SSR	Yes	NO	NO	TCGATGAAAGAGTCCTCCCCTTCATCCAACTCATGATCCGAAACAACCCCAGACGCGACGGTGGCAGTGACGGTGACGGTGGCGGCGGCGCCGTTTCCATCACATGGTTGGGTTTGATTTACTTTATGAACCCCGTTACTAGGTTTCCAAAACATGAGAAAATTCAGAGCTTCCATGGCTGTAAAACTCAAAAAATAGAACACGGGGGAAAACAGAAAAGACAGAGAATCCAAAGAGGAAACGAGGGTGGGTTCTTTTAGGGTTTCATTTGGAGGCTAGGGGAGGGATTAAAAGCATTTAAAAAAGCGAGAGAGAGAGAGAGAGAGAGGGGCATTGCACTGCCTTTGATGGGGTTTCAATGACAGGAATTGAAAATGGTGTTTCAGGGGAGAGAGTGAG…
10	chr.26-010	Rong-genetics-2004	Gate4CA11	y	1	1	26	Gate4CA11	Chr.26	30.6	BE052761	RFLP	NO	yes	NO	CACAGAATGGCATCTTCACCCTTTCAATTCTCCACTCCAGTTCTCACTCTCCTATTATCATCGCCGTCGTTACGAAAATCCCCTGGTCTTCCTTTCCATCCTTCATTATTCTCGTCGCCCCTTACTCAGAAGACCCTCACTTTCTCGACTGGGACTAGAGCCGTTTCGGGGTCCGGAAAATCCCCTGGTCTTCCTTTCCATCCTTCATTATTCTCGCCGCCCCTTACTCAGAAGACCCTCACTTTCTCGACTGGGACTAGAGCCGTTTCGGGGTCCGGGAAGTTTTGTTGGAGAGCCAAGGCGTCGATGGCCGGGACCACCATGGAGAAAGGGAAAGGGGAAGTCGAAGTTTTTGATTCCGAGGAGAATCTTTCGGTTTCGCTCGCTAAATACACCGCC…
11	chr.26-011	Rong-genetics-2004	Unig28B06	y	1	1	26	Unig28B06	Chr.26	30.6	CK640589	RFLP	NO	yes	NO	TTTTTTTTTTTTTTTGATGCAATCATGAAATACGTTTTATTGAACATAGCATGTTTTCATCATGAGAAAAAGAAGAAAATGGTTGCTAGTCGATAACTATAGCGGAGACGAACTCCGGTAGCACAATCACTGCTCAGACCAGTTAACTCCAATTTAACACACTCAAAGTAAGTCTCGGGTAACAACTCAGATAAGCTATAGGCTTCAAAACTTATAGTTTGGAAGCTGCATCTTTGTCCAAAAACCAAACAAGCTCCCCTTCTGGTGAAACCATCTGAACAGGCAGTGGATCGGAATTTTGACTATTTCCCAATGCGGAATGCACCGGACCAGCTTTACCAGCACCACAGATCACAAGTGCAATGTGAGCAGATGAGTTGATAACTGGGAAAGTAAAGG…
12	chr.26-012	Rong-genetics-2004	G1037	y	1	1	26	G1037	Chr.26	33	CA994199	RFLP	NO	NO	NO	GGTAACTATTTATCTAAGACTATGAGTTTAAATTTAGAAGATACCAAACAAAGAACTTATCTCAGTCGGTTAACTATATTGCCTTGCAGAGCATGCCAATCTCTTTCACTTAATTCAACATTGGTAGCTGGAAAAGTGGTACTTTGCTTTGCCTCAGTCACCAGTAGAGTTTCCGTAAGACTTGCTGCGGCAACTGTACAAGAAGCAGGAGGGATTGGGCTGATTATTGCTAAAAATCCAAGTGATGCCTTGATTGAATGCAGGGATGACTTCCCATGCATTGAAGTTGACTACGAAATCGGCACCCGAATACTCTATTACATTCGATCCACAAAGTACTATTCTAGTTACTCTCCTAGACTCCTTTGATATCCTTGGTCCGATCATGATTCTCAAATT…
13	chr.26-013	Rong-genetics-2004	Gate2BG06	y	1	1	26	Gate2BG06	Chr.26	33	BE053731	RFLP	NO	yes	NO	GTTAAGCTTTGAATACCCAGAAACAGAGTGGAGAAGATGTGGTTAGCGGGGTTGGTGAAGAACAACGTAAAGGGAGGGAATGGCGGCGTTGGGAGTCTACTGGTTCGATACATGTCGAGAACTAGGGCAGTAAATGTGAGAAAGATCAATCCAAAAGTACCCATTCCGGAAGCTAAATCCATCGCCAGTTCCCTATATGACCTCATCAAGCAACGTGGTCCTCTCACCGTTCCCAACACTTGGACTCTCGCCCAGGAAGCTGGAATTGGTGGATTAAACAGCAAAACACACATGAAGATAATGCTCAAATGGATGAGGGGAAGAAAATTGTTAAAGTTGTTCTGCAACCAAGTTGGGTCCAACAAGAAATTTTTGCACTGTACGCTGCCGGAAGAACCT…
14	chr.26-014	Rong-genetics-2004	A1310	n	3	3	4, 12, 26	A1310	Chr.26	35.1	CA994065	RFLP	NO	NO	NO	TCGCATGATATAAGAGACTTATTACAAAACTTTGAAATGATTAGACCAAAATACTCCTGCAATTATGAAAGGGGTTTTAATTTGCCTTAATTGACAAAAGAAAATGCAAATCCTCGAAATTACAACAGATATGTGGACTGCTTCTGGTCGGATTAGTTTATGTCTTGATTATGTGACAATTAACTGCTAATAGTAATTAACACGTTTTGTCTTAGTATATGGGATCGCCAGTGTCTTATTTTGGGCTTCCAGACGTTACATGTGGGTTCGTGGCCTAATTAGGTCCCCATTTGTTAAATAAATTATGTATTCAGCTTAATTGGAATCGAATAGAAGACGAACGAAGTTTGTACATTATTTTGAACTGTATAAAATATTGAAAGTATTATAAATTCAAAT…
15	chr.26-015	Rong-genetics-2004	pGH413	y	1	1	26	pGH413	Chr.26	38.4	CA993891	RFLP	NO	NO	NO	TACTAGTTGCTTCCAGAAGGTCTCTAGAGACAAAGTTCCTTCCAATGCCGGCTGGTACAATCTCATCTTCAACTGGAGGTACTGAATTCAGTGTGAATGCCTAAGGTATGTATGAAGGGAATATTAGATTTCTTTTGATATAATACTCCTTTTGAAGGCATCTACATATGGTGAGGTTCATATTTTGGCCTTCTGTTTTAGCACTCTTTTTAGGATAAGATGGTCCTGTACAGATTTCAGATGTATGAAAGAAATTTTACCAGTCCTTGACTGTTAAGTCCAAAAGCACAACTTGGAAGCTCTCCTGCATATGTGTAAGCTATGAAGGATAATCCATTTGATAGTTTTCCCTTGATCAAATAGCTGCAAACCCGTCATAGACATGTATGCATGTTACGG…
16	chr.26-016	Rong-genetics-2004	Coau4G22	y	1	1		Coau4G22	Chr.26	41.2	AI055593	RFLP	NO	NO	NO	ATTTCCCAAATCTCCTCCCTCCTCTTCTTTAGCGTCCTTTTCATTTCCGCTCATGCAGCGCGCTTTGAAATCCGCAATGAGTGCTCCTACACCGTCTGGGCAGCAGCCTCTCCTGGTGGTGGCCGTCGCCTAGACCCTCGGCAAAGTTGGACCATCGATGTGCCTGCTGGCACTGCTATGGCTCGTATTTGGGGTCGAACCAATTGCAATTTCGAGCCAGTGGTAGGGGTCATTGCCAACCGGGATTGTGGTGGACTCCTTCATGAAAGGTGGGNGTGTACCTCCAACACCCTGGCTGAATATGCACTTAACCAATTTGGAAACATGGATTTCTACGACATTTCCTTAGTTGATGGGGTTTAACATCCCATGGGTGTNTTGGTCCAACTAAGGCGGGGN…
17	chr.26-017	Rong-genetics-2004	Gate2DD07	y	1	1	26	Gate2DD07	Chr.26	42.3	BE052279	RFLP	NO	yes	NO	GTTCTTACTAAGAGCCCTTTACTCACGCTTTCGTTTCCCTCTCTCTCTCGTCTGCAAAACCTTGAGGTTTGGTATTCAGAACTGCTTCTCTTTACCATTTTAACCCCTGAACTTTGCCGCTATCCCGTTCCTCTTCAGCGAGGAAGAAGAGGAGGTAGAAAAAATGCTGCCACAGAGACTGAAGAAGACAATCACTGATAACCCCAAAAAGCTTGCTAACTTGATTGACCTTGCAAATCTTCCTTCCCCAGTTAGAGAATTTGTGGGTCAGTCTCAGATTTCACGTTTGGGTTGCTTCTTTCGTGTTTGGTCTTATATCAAAGAGAACAATCTTCAGGATCCAAACAACAAGAATCTTGTAAATTGTGATGAAAAATTGAAGAGTATTTTATTGGGCAA…
18	chr.26-018	Rong-genetics-2004	Gate2BH08	y	1	1	26	Gate2BH08	Chr.26	43.2	BE054274	RFLP	NO	yes	NO	CAGAAGAACCTTCTAGAAATATGATGAAACCTAACCTCCCATCCTCCGCTCTTAACGTCCCGGCTTTCAACTCTGTGTATGGTGTTTGAAACTTGACATTTGAAAACTTTTGATTCAACGGTCACTGCATGAGCCGTGTTTCTTGCTTTTTGTTTGGTTGGTAGGAAAAATTTTCCAGAGTTTAATATAATCAACGAGTTCAGAGAGCTAAAGGCACGGCAGAGGTATCCCTCTTTTATCTGGAGAGTTCTGGTTGTTTAGGATTCGGATCAAGGACTGAACCGCATGGCCTGCGGATCCACAGCCAGTGCCACCGCTGACTCGCAACGACCTTTGCCAACTCCGTTCCTTGCCAAAACCTATCACCTCGTCGATGATCCCGCTGTCGATGACCTGATT…
19	chr.26-019	Rong-genetics-2004	PAR08H02	y	1	1	26	PAR08H02	Chr.26	43.2	CA993573	RFLP	NO	NO	NO	TTTTTTTTTTTTTTTTTTTTTTTTTTTTTTTTTTTTTTTTTTTTTTTTTTTTTACAACAAAATCTCAAACATATTTTAAGGAACATCACAAAATAAGTCGATGTTTATCACTGAGTTTCAAGTATTATTTATGTATAAGCCAAACAGTAAAAAAATCACAGCAAAGCCTGGGAAAAAAAAAGTTTTACATTTAACAAAGGCACTTTCACAAATATAATTTCTATTTTTCTTTACTTATTCTTCAAACTCTTCTCTTCATTATCTCTGGGGGGATCTGTATTTGTATCGATATGCCTAGTGTTTAAGTTTTGCTCAAGCATCTTGTTGCTTAAGAAATACAAGAATCTTGTTGATCAGCAAATATATCCAACAGGGAAAGCGCCTTTGGGATGTTGAGTT…
20	chr.26-020	Rong-genetics-2004	GA_Ec0006D12	y	2	1	26	Unig06D12	Chr.26	43.2	CB066372	RFLP	NO	yes	NO	TTTTTTTTTTTTTTTTTTTTGGGGAAAAAAACACTGTTCACTTTGAGGAACACCGATTACAGACAATACATAGGTAACCCTAAAGCGATTTTCCATTGTTGTTATTAATATTTGATTGGATTATACCATTTCAGAATCTGAACACTCAACTCTCTAAATTTTATTTGCTTAAAAGCAACTTGCATCTGCAGCCTGATGACTGTCTGATCGCCCCATCAACTGCAACTCTTTTTTAGCATAAATCTCCAATAAAAAATCCCTACGCATCTGAGCCTTACCCCCACCACTGCTACCGCTAGGCGCCATGGTTGACTTCTTAACCACTGCTGTACTGCTTCTATTCACTGCTGAAGTTGACAAACCATTGCACACAGATTGATTTGATGTCGAAACGATTGA…
21	chr.26-021	Rong-genetics-2004	PAR0243	y	1	1	26	PAR0243	Chr.26	44.9	na	RFLP	NO	NO	NO	X
22	chr.26-022	Rong-genetics-2004	Unig28D04	y	1	1	26	Unig28D04	Chr.26	45	CB066554	RFLP	Yes	yes	NO	TTTTTTTTTTTCTTTTTTGCAAGTACAAGCTTCTTGTTGTCAAAAAATTTTATTCCAAACTCTGTAAAACCAACAATTTAGGCAGCTTGAGATATCTCAGTCATTTGTTGATCATGAACACATACAAAAAAGGGAAGCTTTATGAGAAAAAAAGTCTTAGGATTGAACCAAAGCTGATTAAGAAAATAATTAACCTGTGATAGCAGAACTCATAGCACTGTGAACGTCAACACCTATTTGGGCTTCACTTTTCTCCAGATCAGTTGTAGCCGAGCCAAGCTTTTGGGTAAAGTCGGCCAGACCCTTCTGGACCAAGGCCGGATCGAGGTGGTCGACTGGCACTGCTTCCACAGCAATAATATCCGCAACAGAGTTGGCATGAATAAGAGCAAAACCACT…
23	chr.26-023	Rong-genetics-2004	GA_Ec0006D12	y	2	1	26	Unig06D12	Chr.26	46.4	CB066372	RFLP	NO	yes	NO	TTTTTTTTTTTTTTTTTTTTGGGGAAAAAAACACTGTTCACTTTGAGGAACACCGATTACAGACAATACATAGGTAACCCTAAAGCGATTTTCCATTGTTGTTATTAATATTTGATTGGATTATACCATTTCAGAATCTGAACACTCAACTCTCTAAATTTTATTTGCTTAAAAGCAACTTGCATCTGCAGCCTGATGACTGTCTGATCGCCCCATCAACTGCAACTCTTTTTTAGCATAAATCTCCAATAAAAAATCCCTACGCATCTGAGCCTTACCCCCACCACTGCTACCGCTAGGCGCCATGGTTGACTTCTTAACCACTGCTGTACTGCTTCTATTCACTGCTGAAGTTGACAAACCATTGCACACAGATTGATTTGATGTCGAAACGATTGA…
24	chr.26-024	Rong-genetics-2004	Gafb11P04	n	2	2	17, 26	Gafb11P04	Chr.26	48.5	BG441162	RFLP	NO	yes	NO	ATTGAACATCCCCTCTTTTCTGGTCTTTTTGTTTTCCCATCCCTTTCTCTAGAAAATTTTGACACCAATTTTCTCGAGAAAGTTAGGGTTTTTACAAAGACAGATATAGAGAAGGAGCAATCATGAGCTTTCAAGATCTGGAGGCTGGACGGCCATTTGCGTCGAGGCAAAACATGATCAACGGAAAGCAAGACGCTTCGCAAGCTGTGGCTTCTGGCATTTTCCAAATCAACACCGCCGTCTCCACATTCCAGCGACTCGTCAATACCCTTGGCACTCCCAAGGACACCCCTGAGCTCCGAGAAAAACTGCATAAAACAAGGCTACATATTGGGCAATTGGTGAAGGACACTTCAGCTAAACTTAAACAAGCTAGTGAAACCGATCACCATGCTGAAG…
25	chr.26-025	Rong-genetics-2004	G1261	n	4	4	16, 20, 21, 26	G1261	Chr.26	49.6	CA994268	RFLP	NO	NO	NO	TAACCCTCACTAAAGGGAGAGACAAGCTTGCATGCCTGCAGTTATTTGATTGACCGCAATGTCCATGACAATTGTTGATGATGTTGTTGGTTTGCAGTGTAAAGCACAGCCAGAGGAGCCACTGTACCAAGGAGGGATTCTGAAAGATGAGCCGCCCATTATGAGACCTGCCATTTTTGGCAAAACTGCAACTGGTTTTTACACTCCAGCTTTTCTCTTGAAGAATCTCACCGTGGGCAATTTTTACTGTTTCTC+++++++++++++++++++++++++++++++CGGAATATGCAGAACTCAGGATGATAAAGACATTGATATACCAATTGATAGTTCCTCGTTACAGTCATTTACTGATCAAGAATGGAGGTTCAACCAGCCAATTCATGATTAAC…
26	chr.26-026	Rong-genetics-2004	pGH329	y	1	1	26	pGH329	Chr.26	49.6	CA993863	RFLP	NO	NO	NO	CCGCCATGGCCGCGGGATATCACTAGTGCGGCCGCCTGCAGGATCTCAAGTTGATGATCCAGAGTAATATGTACAGATACCTCAGCATATTACTGGATGGGCGGGAGCGATTTGAGGAGGAAGCAATGTCTCGTATAAGAGAACTAGGTCCCGATGACCAGAATAGTGAAGCAGGTAACACTTGACAACATCAAAACCTTTGTTATTTAAACATAGTTTGAGCTTTTACAGTAGAACTTGTTATTCCTGGTTGACATGTTTTATTGCATATATGTCTTTTTAATATGCATATTGCTTTTTTCTGTTTTATAATTGGCTGAAAGAGGAGGGAAAAAATAGTTTCTGACATTACTTTTCTGCTAGTGTTGTATAGAGGTTTGGTACATGATGATGCTTATA…
27	chr.26-027	Rong-genetics-2004	G1155	y	1	1	26	G1155	Chr.26	51.4	CA994239	RFLP	NO	NO	NO	TCCTTTTTATCTCCGATCAATCTCTATCCCCATTGCTTATTATAGCTCTGCTTCATGCTCTATATCTCACTTCCGATTTTGGATATTAGAGCTAGCCTGAGCTGCTCCTGTGTGTAAAATGGGTTCCCCATCTTTACGGTGGCTTGTTGGATCATCAAGTCATTCACCACCGTCACACTAGCGTGCTGCACATCAAGATTTAATTCCTTTAAAGCAGCCATTAACCTTGCTGCCGGATGGTTCTTTCTCTTGCATTGGATTCGAATCATTGCGTCCCACCCGATAACCTTCACTTCGGTTTCCAATTCTATCAGTCTATTCCCAAGGTGGTTCGATGTCTTGGGGTTTTGTGGGGATGAATCTTTCTTTGCCAGCTCTTTCTTCATTGCTTCTAATTGT…
28	chr.26-028	Rong-genetics-2004	G1203	y	1	1	26	G1203	Chr.26	52.3	CA994253	RFLP	NO	NO	NO	AAGCTAACCCGACTAAAGGAGAGACAGCTTGCTGCCTGCAGACATATTTAACCAGAAACACACTTTAAAATTTGGAAAGCCCAGAAAACAGGATCTCTAAAGCTTACCTATATGTTTGAAGATTTACTACAGCACTTTTCGCCATAATAATGCCAAATAAAGTTTATCCCTAATCCATCTCAACTTCTAAAAGACACACAAACCTACCAAAGGCAATACTAATGGAGCTAAGGGGAAAATAAAATGTTAAAACAAATTTGTGTACACTAAAACCAATTGCACATAGTAATAGAGGAAAACAAAGGCAAGAAGCAGAGAAGTCTTTAAAATCAGGGGAAGAAAGGCTAATAAAATTATATAACTTGGTTTTGAGATACCAAAGTATCAAGCAACAAGTAT…
29	chr.26-029	Rong-genetics-2004	A1210	n	2	2	12, 26	A1210	Chr.26	52.3	CA994038	RFLP	Yes	NO	NO	AAATAATATATATATATATTCAGAACAGGCCAAGCAAATTGGAATTGTTGTGCATATTGTGTTCGTTTTCTTCCAGTTTTCAGATTGTTTATAGCTATATCATATCTAGCTGTCGAAAATATTGTACTGGTGAATTGGGAATCGAGGAACATGGAGAAAATGAGTTCTGAGGATGGAGACCGTTACCACCATCGACATCATTACTCTGATACAGATGTTTTAGGGTCCGAGAAAGTGCCCCATAGTGGTCCATTGAGCGGACCATTAAACAAAAAGGTTGCAGCAGGGAAGAAAACTGCCCACTTTAACATTCCAGACTCCAGCTCTTCCAAGGACGACCGTTACGTTGAGATCACCCTCGATGTTACTGCCGATTCGGTAGCGGTTCAGAGCGTAAAG…
30	chr.26-030	Rong-genetics-2004	G1061	y	1	1	26	G1061	Chr.26	54	CK640470	RFLP	NO	NO	NO	ATCTCAAGTTGATGATCCAGAGTAATATGTACAGATACCTCAGCATATTACTGGATGGGCGGGAGCGATTTGAGGAGGAAGCAATGTCTCGTATAAGAGAACTAGGTCCTGATGACCAGAATAGTGAAGCAGGTAACACTTGACAACATCAAAACCTTTGTTATTTAAACATAGTTTGAGCTTTTACAGTAGAACTTGTTATTCCTGGTTGACATGTTTTATTGCATATATGTCTTTTTAATATGCATATTTCTTTTTTCTGTTTTATAATTGGCTGAAAGAGGAGGGAAAAAATAGTTTCTGACATTACTTTTCTGCTAGTGTTGTATAGAGGTTTGGTACATGATGATGCTTATAGGTCTCTTGGCCAAAAGCAAGAAAAGTCGTTTAACAGCGTCA…
31	chr.26-031	Rong-genetics-2004	Gate4CG06	y	1	1	26	Gate4CG06	Chr.26	54.9	BE051974	RFLP	Yes	yes	NO	GTTCTTTTTTCCTTCATCAGCTTAGCTTTTGAATGGCTTCTACAGTTAAACCCATTTTCATCCTCCTTGTATTCATTTCATTCCATTTCTCACTGTTAGCATCGAAACCCAATGACCCAACACCATCAACATGGCCTCTTCAATTCCACTCCGTTCTCTTCATGAACAACAGTGGCACTCTCCAGAAAGTTGATCTCTGGTACGACTGGCCTAATGGCCGCAATTTCAACATTATTCAGAACCAGCTCGGTAAGCTCCTTTACGACCTTGAATGGGACAATGGCACTTCGTTTATCTACACTCTGGATTCCAATAAAGAATGCAGAGTCTTGCACTTTGATGTCGGTATTCTCCGTCCTAATTGGCTTGATGGAGCTAATTACTTGGGCCAACAACAAA…
32	chr.26-032	Rong-genetics-2004	Coau2O24	y	1	1		Coau2O24	Chr.26	56.5	AI055065	RFLP	NO	NO	NO	GATTCCCATGTTGAGCAACATAACGAAGATGAGTTTCAGAAATCTTTCAAAGAGATGATTTCTACTCTCCCTAAAGGGAACAGCTGGGGTCTTCCCGATCATCTATATCAGTATCAAGATTTTTGGTTCACCTCACCTTTCCTACAAGGAGTCCTGTTAGCTCAACAACAGTTTGAGGCTCAACCCACTGATATCATACTTTCTAGTGCCCCTAGAACCGGCGNNCTTGGTTAAAATCTCTCACTTTCGCTACTATTACAAGAACTTCATACGATGATTCTACCACCCCTTTGCTTTTCAGGATGCCTATGATGGTTGTGCCTTTCATGGNAGCTTGATCATGCTCATTNTTCCGCTAATCGACATCTTGGAATTCCTCTCTTGGCACTCATGCTCCTT…
33	chr.26-033	Rong-genetics-2004	pGH592	y	1	1	26	pGH592	Chr.26	58.1	CA993929	RFLP	NO	NO	NO	CAACATTACCCAGACCAGAACCTTCATTCACTTGTGGGCTTCCCAAGCCAGAATCTACATTCCCTGGTCCAATATTAACATCAGAAAGAGGATGATCAAGATCAGAACCAAGGCCTCTCTCCTCATACAAGCCACCCTTGTGATCACTACTCTGAGAAGGCTGAGATGAGCTTTCAATATCCTGACTATTTGATACAGCCCCACCACTACGTGATGCAGACTCAATGAAGTTCCAATCATTTGGCTTATTGTGAGGCTGACCATGAGGATTAAATAAGGCCATGCCTTGGTGGCCTGAGATGCTCTTTGCACTTGCGTGCACATCAGGAGAGTGTGCAACATTTCCAAAGAGTGAGGCACTTTCAGCTACAGGCTTTTCAAGAGGGCTGCGATCTAACC…
34	chr.26-034	Rong-genetics-2004	PAR0757	y	1	1	26	PAR0757	Chr.26	59.7	CA993352	RFLP	NO	NO	NO	AACATATTTAGTAATATATTTAATTGAAGAACAGAAAAATAAATACAAAAGACAAGACGCATACTCGGTTGTGAAAGTCCATAGTTAAGCATATGATATGCCTGAAACGTAAGAGAAACATGGTAAGGTAAGGAGGCGAATATACTAATAAAATCCCCCAATATGGCTGTGTGTGAGATCACAATGACAGAAGAGTGAAACAGACATGTCGGCTTGAATCTCAAAACTGCAGTGTTACTTCCCAAGCAATCGGCGAGCTCGTTGATTTGCACCTCTCACACGGAAATTTAGCTCATCCACATCATCTTGGAGACCATTCAGACTCTTATTTTGCCTCTCGATTTCGGATCCCATATCGACAGCCATAACCTTCAACTCTCCCAGTAAATCGCTTAAATC…
35	chr.26-035	Rong-genetics-2004	Unig06C06	y	1	1	26	Unig06C06	Chr.26	62.9	CB066363	RFLP	NO	yes	NO	TTTTTTTTCTTTTTTTTTGATTTGAAGAAAATTTGCCTTCCATTCTTAAAATACCTTAGAACCTAATAAAAAAGAGAGGGGGGGGGGGGGCTCTCCCCACATTCATCGTCCCCGCTCTCCCCCCCCGGATCCGATTCTTTGCGCTACCCCCTGCCGCTCTTCCGCACCGGCGGCGCCCCTGACCCTCTGCCCCCACCGTGCCCGGGGCCTCCCCTCCGCGCATGCCCGACCTGCCAAAGCAACTACCTGCCCCGGAGAAATCCCTTATCGCCCCCCCCCCACACCACGCTGTCGCGGCCACCTCTTCCCCCCGTGCCATGCCGCCCCCCGCGGCTCCCCCCTTCGTCCCCGGTGCCTCCCCCGGCGGTGCCCCTCTCCCGCGATGCACAGTCCCCCCCC…
36	chr.26-036	Rong-genetics-2004	BNL2495	y	1	1	26	BNL2495	Chr.26	65.5	BNL2495	SSR	Yes	NO	NO	TCGAGTATTTACGACTAGCCCACTTTCCAAAAGAAATTATTGGTGGTCAATGGAGGTTCAGTGAAGGTAGACATCACCATTTGTCCAACACAACTTGTGAAGATAGTGAAGATACCCATAAAACAAACCTGCAAACTGAAAAGAGAAAAGGCATGTGAAGTGAATCATGAGAAAAAAGAAAGAGAAGATTAATGGGAGGGAGAAAAAAGTGGGTGATAGTCAGTCCGGAGGCTGACACCGCCATTACTGGACAAAGCAAGAGAGAAGAAGTAAACAACTTGAAGAAGAGAGAGAGAGAGAGAGAGAGAGAGAGAAGCTTTTAGGGTGTTTTAGTGCTCTATTAAAATGTAAATATTAGATCAAAATAAAACTTTGGTTTAGTGGAAATGTTAAGGATTT…
37	chr.26-037	Rong-genetics-2004	pAR0054	y	1	1	26	pAR0054	Chr.26	67.9	CA992683	RFLP	NO	NO	NO	ATAAAAACAGAAGCAATTGACAGTTATTTCATATTTTTTTTCTTGGACGAAATGTATTACACCTAATTTCAGCTTTCTTCAGCCTTTTGTCTTGTAATATACAATTCAACTTTTACAACTTGCTACTACAGCCACTCCATGTCCCCCCCCCCCTTTCTTTTTCTTCCTACACCGTCTTTAACATTCACAAAGCTCCAAAAACAACAAAAGAAGGGAAAAAAAGAACAGAAAAAAAGAGGGAAATTAATTAGGTGATGTTACAAAGCATCAATTACCCTTTGTTTCTTGCTGCACTCTAATTCTAAAAGCTCCATTTCTCTAGTCCTTTTCCCATTACATCCACCAGCTAGACCAACATTTTCA
38	chr.26-038	Rong-genetics-2004	G1026	y	1	1	26	G1026	Chr.26	67.9	CK640462	RFLP	NO	NO	NO	GCCTGCAGCTGCTGTTGCTGCTGCTCACCGCTCCTACTGGAGTCTTCCTCTCCGGTTATAAACAGAACATTCTTTACACGCCCACCAAGCGTTGTAATCTCAGCTTTTAGTGTCTTCAAGTGTAAAGCTTTCAATGTTTTGATTAGGTCAGGCAAAAGGTCGGATCTATCTTCACAGCAAAGTGAAGCTTTGATCACAAACTTACCATCTTCTTCCGACGTATCCACGGTTAGCTCATCAATTTCGGTGGGCACAGGACTGGTTTCTGCTATCAAAGAGGTCTGTCGTTTCAGCTCCTTAACATGTTGGATTACTTCTGCAAGCAGTGAAGCCTTGTCCGTCTACGTCACAAAGTGATGATAACCAAGACAACAACAATTAACTTGGCATCAAACTCTA…
39	chr.26-039	Rong-genetics-2004	pGH785	y	1	1	26	pGH785	Chr.26	68.8	CA993970	RFLP	Yes	NO	NO	GGCTTCAGGCATCTTTGCTTTCTTGCCCCCAACCATGTTACAAAGGTACCACACACCAGCATTGGCAAGATCCTGCCAAAAAATAAACATGTGGGTAAATCCTGTTAAACAAAATCAATAAAGAAACTGCATACCAAAAGAATTTAAAGTCAGATGTGCATGAAACTAAATATCACATTCTTTTTCATCAGTGCCACAATCAGCCCATGCAGGTGATCACAGGGTAAAGCAGCAAGGTCAAATAAGTACAAGAAAAGGTGAAATAAGTTATTTACCTGCTTATATTCCAATGAACCTATTTTTCCATCCTGCAAGTGGGCAAAGGTGGAAAAGCAAAACAGATCAGATACATGTACACAAATACCATGACATTCAAGAACAAGGTAAAGCCATTAAAAA…
40	chr.26-040	Rong-genetics-2004	gate2DG02	y	1	1	26	gate2DG02	Chr.26	70.6	BE053974	RFLP	NO	yes	NO	CGGAAATCGCAAAGTGTGAAAAGAAATGATATTTTTTGTTGAAATGAAGAAGCGGCAATGAAGAGAGAAGAAGAGGAATGGAGGTTAGATCAGAGAATAATATACAAGTGAGGTGCGACAAGATTCCTAGTCAACTGATTCCTAGGACTCGTCTTCAGGTCTGGTTCTTTAGAGTTTGTTCCAGCATTTTGCTTTGGACTTGTTTGATTCAGCTCCTTGCCGTCTGTGAGTTATGGCACCCGCGTTTGCTTACTGGTTTAACCAATCGGATTCCCTGGACCTCTCGCCCTCCTCTTCGTCTTCAACACTCGCTCCATTCCCCGCCTCCTCTTCCTCTCCCCAGAAACTATAGAAGTAATGGTTTTCTCAAAGTTTCATGCAATGGGGGCTTGAATCAAA…
41	chr.26-041	Rong-genetics-2004	PAR07B02	y	1	1	26	PAR07B02	Chr.26	72.4	na	RFLP	NO	NO	NO	X
42	chr.26-042	Rong-genetics-2004	pAR10F12	n	2	2	7, 26	pAR10F12	Chr.26	72.4	CA993799	RFLP	NO	NO	NO	TTTTTTTTTTTTTTTTTTGTTAAAGCAAAGGCTTACATTATCATTTTGAACTAATATTCTCTATCAAGAACATATGATCTTTTCATGTTATTAACTGTCATTCTTGGATAGCAGAATCAGAAGAAAGGAGCAGAGGACTTCAAAGATGCAAGTTGTTCTCCATTGAAGTTTCACGAAATCAAAATACAAGATCTAGACAAGAATGTCTTCTTCATCATCAAAACTCAAATTCAATGTTTGTAACTTGAATCCTGCGCCTTGTATGAGCTCCACCAAATTGGATGCTACTCCGGTAGCTTGAACCGTAGTCTGTTTCGTTAACTCAACAGTACCAATACCCTCAAGGATTTGAACCTTCAAATCGGAAACGCCTTCTGCTCCCTCTAATGCCTTGGTCAC…
43	chr.26-043	Rong-genetics-2004	PAR04A05	y	1	1	26	PAR04A05	Chr.26	72.4	CA993048	RFLP	Yes	NO	NO	CCCAACACCATCCAATTCCAATTCCCCTGCCGTATGCCTCTTCCAATTCGCAGGAGACTCCGCCGCCGGTGCCTTCATGGGCTCAATCTTTGGCTACGGGTCAGGATTGATTAAAAAGAAAGGCTTTAAAGGATCCTTTGTGGAGGCAGGATCTTATGCCAAGACATTTGCAGTTTTGTCCGGCGTTCACAGTTTGGTTGCTTGCTTTTTGAAGAGGCTTCGGGGAAAAGATGATGTTATTAATGCCGGTGTAGCTGGATGCTGCACTGGACTTGCTCTAAGTTTCCCAGGTGCACCTCAGGCACTTCTACAGAGCTGTCTCACCTTTGGGGCATTCTCATTTATCATCGAAGGGCTTAACAAGCAGCAGCCAGCATTGGCACATTCATTTTCTGCGAG…
44	chr.26-044	Rong-genetics-2004	A1776	y	1	1	26	A1776	Chr.26	72.4	CK640450	RFLP	NO	NO	NO	CTAGGTTTTCTTTTACGTTTATAATTTATCATTCTCCGCATCCACCTTATCAGGCCACAACATCTATGCTGATGATTGGGCAACTGTTGCTTCTGGTGCCCAGGACATCACTGGCAGTCTGAAAGAAGAGTTAATCACTGCTAATATGGTTAATTCTGATAACTTGGTGACTGAGTCT
45	chr.26-045	Rong-genetics-2004	P10_66	y	1	1	26	P10-66	Chr.26	73.3	CK640490	RFLP	NO	NO	NO	ATCGGGGATCGTCGACCTGCAGAAAGTGATCCGATGGCTTTGCCGTGGATTCTTGATCATGGGAATCATCACATCAGTCTATGGTTTTCTCTCTTTTAAAAACAATTGGCATCAACGTTATCTTGCATCAGCCATTGCCATAGTCATTGGTTTACTTTGGTTTCTTTGTGGTTTCCCTTTTTATGGCCGTCGTCGATTGCAGCCAAGCCCACTTTTGACTATGATGCGTACCGTGATTGCCGCTTTGCAGAAGAGGCATCTGAATTACCAAGAACACTTGGGCCAACTTCACCGTCATGACGGCGAAGATCAGAATCAACTTCTTACAGACCATCTTGAGTGAGTTGCTCTCTTCCTGGATTGCTTCTTGGGACAACATTTGAATACTTTTCTTACTTT…
46	chr.26-046	Rong-genetics-2004	P10_67	y	1	1	26	P10-67	Chr.26	73.3	CK640491	RFLP	NO	NO	NO	X
47	chr.26-047	Rong-genetics-2004	P01_52	n	2	2	12, 26	P01-52	Chr.26	75.9	na	RFLP	NO	NO	NO	X
48	chr.26-048	Rong-genetics-2004	A1453	y	1	1	26	A1453	Chr.26	75.9	CA994101	RFLP	NO	NO	NO	GTAAAACTCCATTTTATCTTAGCTTCAAAGATAAAAGAGTGGCAAAGGAAGCACAATGAAGGGTTACTTTAAAATTGTGCAAGGAATTGGATTCAGTTAAGATGAATAAAGGATGAATAAAGCCCCTATGTTCTCAGTTCTCAAGATGGCAGACCAATAAGATATAAGTCAAAGTCCACTCTGACATCAAATAACGAATAGTTACCTGTTGTTCTGTCACTTGCAGAAAAGCAATAGTGTAATATACCAAGTCTGCAATATTATTTGCAACAACCTACATGATCAATTTTATAATAAATTATTATAATAAATCATTATAAAATAGAAATAGTAATTAAAAATGATATAGAGTCTTCTAACTTTACCTGTACAAATTTTGTGCTACCGACAATAGTCAAA…
49	chr.26-049	Rong-genetics-2004	BNL0341	y	1	1	26	BNL0341	Chr.26	77.5	BNL0341	SSR	Yes	NO	NO	GACGAGCTACAATCGATGAAGAGAAATTACATTTATGATTTAGACAAGCTGTTTTATTCTCTATTTCATGTATATATTTAGAGAGGAAAACATCCAGTTATATTTGGCCCTTAAAACTTGAAAACCTGGGGTACTTGTCCACAATCTTACTTTCCTCAGAGGAACAACAAAGGAATGAGCAAACAACTGATTGAGCAATATTTAACGAGAGAGAGAGAGAGAGAGAGAGAGAGAAGGGTATCACAAATGGGATGGAGAGAGTAGAATCATAATTTCCACAAATGTGTTCAGTTCCTGTAT
50	chr.26-050	Rong-genetics-2004	PAR0563	n	2	2	12, 26	PAR0563	Chr.26	79	CA993140	RFLP	NO	NO	NO	TTTTTTTTTTTTTTTTTTAGTAGGAAACGATCTCAATTTTCTTTTATCATCTTTTACATATTATTTTTGCTGTCTTAAGATTAATGAAAGCTAATCGAACCATAACATCACTTCATTTACACGATTCTCATGTTCAAAGGGAGAGTTGTAACCAGCAGCACTGTACAGCAGAGAGCGGCCACTGTGTTGATTGGAGGCTGATGATTTATCCCTACCAGTGCCTTTGAGGCTTTTCTTCAAGGCTGATAATTGAACAGAGATGTTGGAGTCATCCATGAAACCTCCAAATCTCCTCACAGCTGCATATTTGTGTTGAGGCAACTCCACTGGCTGTGCTTCAGCTGATAGGGGAGGGTTCCTCGTGC
51	chr.26-051	Rong-genetics-2004	pAR10F10	n	2	2	12, 26	pAR10F10	Chr.26	79	CA993797	RFLP	NO	NO	NO	TTTTTTTTTTTTTTTTAATCCAAATATATGAATGGTATATAATTCATTTATAACTACATAAAACCCTGAGGAAACTAAGTATGATTAGTCGACTACATGAAAATCCGCACACATACAACATTCCGAAACAAAATTTCAAAAACGAAATTCCTTCACAAAGACTCAACCCTACACACCAAATTTAAGCATTTGTACAAACAAAATTGCGTCCTATCCACCCAAACATGCCCTCCTTAACCTTTAATTCTCTTGGCCAGCCTACATGATGGAACAGGCGTTGGGGTTTTCGTCGCTAAAGAAAGTGACAAACTTCTCGTCCACAGCATTCGGACTCGGCAAAGCTTGCACCGCCTCTTTAACGTACCCCGACGGTGCCTTCTTGTCGTATGCTTGAGCTAC…
52	chr.26-052	Rong-genetics-2004	PAR1_11	y	1	1	26	PAR1-11	Chr.26	83	CA992702	RFLP	NO	NO	NO	ATATAAACATATTTACACCAAGATTAAAGGCACATACATTAAGCTTATACCAAGCTTAGTACATAACATTTGTAATAAATATCCAAGCATATACAAATACATCTATTACATATCAGGCTTATACATGCCATTTATAACCGTAACCAAAACGTTCTACCAAAATGATCGGTAGATAGTGTGATAGGCTCCGACCTCGTGC
53	chr.26-053	Rong-genetics-2004	PAR01C06	n	2	2	12, 26	PAR01C06	Chr.26	89.1	CA992783	RFLP	NO	NO	NO	TTTTTTTTTTTTTTTTTTTAAAAAATAAAATGGTGGATTTTATTGAATTCTTAAGAACCCAAAAGCCATATTTTTAACCTAAAATTTATCTAATTCTTTTCGAATATATAAAATTTAAGCCTAAAAAAGGGATACTGTTTTGATCCGTGTACATTTATAATGTACAATTTTTTCACTAAACTAAATGGATAACACAAAATTTACAACCCGGCAACGGAACCGTACTCACTGTAAATATCGACGATTCCAGAAGCTGCCCAGAGCCGTTGATTAAATTCAGCTTGCATCTCATCAGGTACAAACGATGTCCTACAAAGCGGACACGTCACCTGATCGTGATCCATCCAGCGGTCCAAACACGTTCTATGAAAAACATGCTTACAATTCTTCAACCACCTG…
54	chr.26-054	Rong-genetics-2004	Gate1CD11	n	3	3	12, 22, 26	Gate1CD11	Chr.26	92.1	BE055324	RFLP	NO	yes	NO	GGTATTTGCAAACAAGCAAGATCTTCCAAATGCTATGAATGCTGCCGAGATCACTGACAAGCTTGGCCTTCATTCTCTCCGTCAGCGCCACTGGTACATACAGAGCACATGTGCCACTTCCGGTGAAGGACTGTATGAGGGACTGGATTGGCTCTCAAACAACATTGCGAACAAGGCTTAAATGAAACAATTGAACCGACGGTCACACTAACAATGGCCCCATTTTGATGTTCTGGATGTCCATCTCGTTCAAGTGTTCTGGCTTTCTTTTTTTATATTTCTTATTCCCTGCAAACATTACCCATTTGTCACTTGTAGTTTAAAGAATAATTTGAGTAAATTTCGATTTCCTTTGTTGTATTACCTCCATAGCTGCAAAAGGAAAGAAAAAGGTTTTCT…
55	chr.26-055	Rong-genetics-2004	Gate4AF05	y	1	1	26	Gate4AF05	Chr.26	92.1	BE055226	RFLP	NO	yes	NO	GTCTGTACTGCTGATGGTAACTCCAGTCATTGGGTACCGTCCATGGCCTCACTTAAAACCCAACAGCTCCGATTTAACGTTGGGAAGCTCCAAGAAATTCGAGGGCTCATCAGAGTTCGTCCAAATGAGATACCATATGGGACCAGTTCTCACCGCCAACATCACCGTACACATAGTTTGGTACGGCCGATGGAAAAAATCTCAGAAGAAGATCATCCGTGAGTTCATCAACTCAATCTCCGCCGTTGATGCCAAGCACCCTTCTGTTGCCGGCTGGTGGAAGACCGTACAACTTTATACGGACCAAACGGGCGCCAACATCTCCCATACTGTGCATTTAGGGGAAGAGAAGAACGACCGATTTTACTCGCACGGGAAAAAACTGACGCGCTTGTCGAT…
56	chr.26-056	Rong-genetics-2004	pAR0051	y	1	1	26	pAR0051	Chr.26	92.1	CA992681	RFLP	NO	NO	NO	AATACATAAAAAGAAACTTCAAATTACCAAATTAATTAATATCATTTTCTTTTCTAAGAGTGTATAATTTTAGGATTACATCATTATAACAAACTATATAAGCCAACAATAAAACATATTTCAGATTAACATCCAACTATAATCTAAGAAACTAGAAAAAAAACAAACATTTTCAATTATCATAAGTACGACACTCATCGGTCTCCGGGTTGTCTTTACAGTAATTCTCCAAAGGATCATCGTCTTTCTTCTTGTCCCTAGCGTGGCTAGCCGCCGCACTCAGCTCTTCCACTTCGTCCCAAACCGCCACACACTCGCCACTCGCCGGATCATCCGAACACATCTCTTGTGCCTCTTTTATACTTTTCTCCACCTTCTCCGATATTCCATCCGGTGCAG…
57	chr.26-057	Rong-genetics-2004	PAR0354	y	1	1	26	PAR0354	Chr.26	92.1	CA992882	RFLP	NO	NO	NO	TTTTTTTTTTTTTTTTTTCCTATCTTATGAAAGCATACACAGATGAATCTGAACATTTAAGGGTCATAGTTATACAAGGACTGTATGGGGACTATATAATGTACAATCTAAGAAACATATAGCTCAGCTTTTCCATCAATGAAGAGGCTCATGAACTCTTCTCCATCAACAGTTTCTTTCTCCATCAGAAGTTGAGCAAGCTTGTGGAGAATGTCAATGTGAGTTGTGATTATCTGCTTTGCCCTTGTGTATGCAGTCTCTACTAGATCCCTTACCTCTGCATCCACCACATCTGCTGTTGCCATGGAGTAGTCTTTTTGTGATGACATCTGTTGACCTAAGAAAGGATTGCCACCACCTCCACCAATGGCAACTTGTCCAATCTTTTTGCTGAATCCA…
58	chr.26-058	Rong-genetics-2004	PAR1_19	y	1	1	26	PAR1-19	Chr.26	92.1	CA992708	RFLP	NO	NO	NO	TTTTTTTTTTTTTTTTTTTTTTTTTTTTTTTTTGAATGATCAAAAGAAAAAAAAATTTAATTCAGCTCAAACAAATAAATCAATGAATTGCCAACAGCTGACTGCAATAGGGAGAGTTCACAAACAATGAACGCATTCACTGTACACAACAATTCATCAAAGATATAAATCCCAGAACTAATGAAAAATTATATATATATTGATTGTAAATTCAATTATTCCTTAACCATCAAGACATGGGGTTTCTTGGTCGGCAATGGACTTTCCACCTCTTGTTCGGCATAGATGTGACCAAATCTTCCATCTTCATTTTCCTCACAAGCAGGCATGTTTAGGTCAAAGTCAAAGTTGAGACGGTGGCTTTGGCTCAACGCGCCGCCGTCTGACAACGTCACCCCA…
59	chr.26-059	Rong-genetics-2004	PXP2_79	y	1	1	26	PXP2-79	Chr.26	92.1	CK640639	RFLP	NO	NO	NO	AGTCTGTTCTTCCTTTAATGGCTGCTCCTATAGCAAATCTTCCGAACCGAACCTGTTTTTGGGCTGTAAACACTGCCAAATACGATCTTGATGATGCTGTTGCCAATCTAAATTGCACCGTTGCCTTGTTTTGTCTTGATTTATGGTGTGTGGTTTCTTTGTGCGGTCCAGTAAGAAAGGGAACATCCTTGAGATTTTAGATTATGAAATGGACAGAGGTGGACGAAGAAAAGAGATGGATTTCAAGAATTTTGTGAGGACACGTCGCACGAATGAATTGAGGTGGCAT
60	chr.26-060	Rong-genetics-2004	Gate4DC07	n	3	3	11, 21, 26	Gate4DC07	Chr.26	95.7	BE053852	RFLP	NO	yes	NO	CTGAAGTGTTAAACCCTGATTCTCCCCATCCCCACTAATATCTCCTTGATGGCTTTGAGGGCGGCGGCGACGAGAGCCTTGTTCGCTGGGGCAGCTCCCCAGGGTTTCAGTCGCATGTGTTCAACAGTTACGGCTAATTCCTTTATGCCGCCTCCAATTACGGCGATGGGCAACGGCGAGGGAACCCCTGGTCGAGAGCAAGCGCCTCCAAGTACCAACCTCTTTGTCTCTGGGCTTAACAAGCGCACTAATTCGGAGAAACTTCGAGAAGCCTTTTCTCAGTTCGGACGTGTGATTGATGCCAGAGTATTGACTGATCGTGTATCATGATATTCTAAAGGGTTTGGTTTCGTAAGATATGCCACTATAGAGGAAGCTGACAAAGGAAGAGTGGGAATG…
61	chr.26-061	Rong-genetics-2004	Gate4AF08	y	1	1	26	Gate4AF08	Chr.26	95.7	CK640579	RFLP	NO	yes	NO	TTTTTTTTTTTTTTTTTTAAAAGAGTTAAACTACCTAAACTGCTACATTAAAAAGCAATAAGAAGAATTTTCATTTTACAACAGTCTATGAGAAGATCACCAGGGGAATACAAATCCTATTGTAAGAGAAACCTACTATCAACAGCCACATGGTATCCAAACAAAATGACTGATTAGGACAGTCACTTTGCCTCATCCGCTCCATCACCGCCACCATGCCCACCAGTTGTGCTGCCCTGCCCATTACCACCAGCTTCGGAGCCCTCTTGCTTGTTTCCAGCACGTCCATCACTTGGGCCTGAAGGTTGAGGGGGACCACCACTGCTGCTCGTGCCGAATTCTTT
62	chr.26-062	Rong-genetics-2004	BNL1227		4	2		BNL1227	Chr.26	97.7	BNL1227	SSR	Yes	NO	NO	CGATTAAATCATCAAGATCTATCTCTCTCTATACCGTAATTTTCGGATTCTTAGAGAGAGAGAGAGAGAGAGAGAGAGAGAGAACAAAAAATAAACCTGAATATTTGATTTGTTTTTAGTTAATTTTCTTTAATTTCTAATTTTGAACGTTGAGATCGGAGGGTAAAAAAGGGGTTTTATTAAATAAAAAAAGGGTTTTTGGAGGGATTCGGGTTTGTGGAAGTGGTGGGGTTTTTTCTTTTTTAATTTTTTGTTGTAATAATTTGGATTCGCGG
63	chr.26-063	Rong-genetics-2004	A1524	y	1	1	26	A1524	Chr.26	106.2	CA994120	RFLP	NO	NO	NO	AAAACTATTAAGTCATCCAATTCATGCCGCATTGCGAGATTACTCTACCACTCTATAAATGGAGGCTCGATAAGTGTCTTCACTTCATCAAATTCAAATCAAAGAAATTGAGTACTACTATGGATGCTGCAAACAGGCTTTCTGCAATTGCTGCCGAAATGGGGCAACTGCAAAATGAAATTCAAGAGCACCGTAGAGTGCTAAACTTCCTTTTGAGAAGTGTTAGAACAATGGATCCTGCAAGGAAAGAAGCGCGCATTCGCGCTACCAGAGAGCGCATAGAGGGTTTGGAGGAGAGGCAGCAAGCGCTGCGGGCGGAGCAGCAAGCGCTCATTGTTCATGGAGCACTCGGTCGCCTGGGAGACTAGAAGAAATTAACAAAAAGTAGTTAAGTCACCT…
64	chr.26-064	Rong-genetics-2004	G1212	y	1	1	26	G1212	Chr.26	106.2	CA994256	RFLP	NO	NO	NO	CTATTATGTCTTTGAAACTGAAAGTAATAATATTTGAATAGGAAGTTGTATCGAGTACTGTAAGATTTACGTAAGAATTGTATCATGCTAAACTTGTGGATATAATCTATTGTTTGGCTTGACCTTTACATAGTTTTGTAATGGTTAAATTGATGAGAAATTTTTCGATAGTTTGTGTAAAATAAAAAATTGTAGTTAGTATGTGATGCTTGAGGTAACTAGATAAGTTGTTGACTTCTTCAATCGGTTGAAAGTTCTCTTCAAAGAGATTTTAAGGACAATATTACGAATCTGCTGCGCTTCTTTTCTATGTGTTTCCCTTGACTTGTTTTTGTCAAGTAACTAAATTTTGTCTGAACCAAAGTTGTATTTTTCAGTTCATGTTCCCTCTTCTGATTT…
65	chr.26-065	Rong-genetics-2004	PAR06E10	n	2	2	12, 26	PAR06E10	Chr.26	112	CA993297	RFLP	NO	NO	NO	ATTAAGCACAGGCAAGAGCTGGTACAAGCATTTCCAGTACGAAGAAGGCAGAGACAAGCCTGGCGATGTCCGTAACATTATGTTAGTAGTTGCTGCCCTCATAGCTTCCGTTACTTTCCAAGCTGGTGTCAACCCTCCTGGCGGCGTATGGCAAGATAACGACAACGGACACCATGCCGGCAGAGCCATTTATGCATCTCAGTCAGCAGCTTACTATGTTTTCTTGATTTCCAATACCTTCGCTCTCTCTGCTTCCATACTTGTTATCATCTCTCTCACTCATAGGTTCCCTTTCCATTTTGAAATTATTATTGCCACCGTTTCCATGATCGTCACTTACGGTTCGGCGATTTTCGCCGTTACTCCCGACGAATCGGTCAGGTTCCGGTACGTCATAGC…
66	chr.26-066	Rong-genetics-2004	Gate4DB11	y	1	1	26	Gate4DB11	Chr.26	114.1	BE053330	RFLP	Yes	yes	NO	CTTCTCAAATCTCCCATGGAATTAACCCTTCTTTTCCCCCTTTTCTTCTTCTTCACCTTATCTTTTGCTACATACATATCCACTCTAACCTTAAACCAAAACCATCCATCATCATCATCATCATCAAGCTGGAGAAGCGATGATGAAGTGATGGGATTGTACAAATCTTGGGTCATCCAACATGGCAAAGCTTACAATGGTATCGGTGAAGAAGAGAAAAGGTTCGAAATCTTTAAGGATAACTTGATGTTCGTTGATGAACATAACTCTAACAACAACACTACATATAAGCTTGGGTTGAACAAGTTTGCGGATTTAACCAACCAAGAGTACCGAGCCAAGTTCTTGGGCACCAGGACTGACCCTAGGCGTCGACTCATGAAGTCCAAGATCCCCAGC…
67	chr.26-067	Rong-genetics-2004	Gate3CG12	y	1	1	26	Gate3CG12	Chr.26	114.3	CK640569	RFLP	NO	yes	NO	TTTTTTTTTTTTTTTTTTTAAAGATAACATACATGAATTGAAATTTCATGAATCATAAATCATAACAATACCAGTTTCCCAGTTGTTTTTGATGAATTGTAAATATATATATATAACAATGATAAAATCCCAGCATCATTATTTGCATCTGGGAGTCGCTGAATGTCTTCTCCAATGGCCTAAAACAGAGCAGGTGAGACATTTTTAACTCAAGAACTGCAACCTGTAGCAATGAATTCAAGCACTGCTGATATTCTCAGTGCTTTCATTATAGTAAGGTTGGATGATATTTGCCCCATTCTTAACAGGATAGGAAGCCTCCATTGCAATACCACACTTTCCGGTATTAGCATTAATATTACGCTCCATTCTTATATATCCATTTTCACCCCAATTGCT…
68	chr.26-068	Rong-genetics-2004	Gafb22M15	n	2	2	19, 26	Gafb22M15	Chr.26	116.4	BG443960	RFLP	NO	yes	NO	CTGTTGACTTTATCTTGGGTGGTGACACTTTCCCTCTCAAGTAGGAGGCGACCTGCCACTTCTCCTTGAAGATTGTATAAATCACTTTGGCTCTGATTCTCATATTATGCAAATCCATGGAGGGAGAGCCATCCAACTTGTTCTCGACCAGAATTCAAGCTGTGGCTTTGCTTCTAAAAGGCAGTTTTGGTCGGACGATCGTCAGCATGAAAATCAGAGCTGCATCACCCGGCGACTCCGTCGGAGCAGGACCCGGCTTTTATATGAATTCTGATACAGATGCTGTGCGAGATGAGCTAGACTTCTAGTTCTTGGGAAACCGTACCGGGCATCCATATACGGTTCAAACCAATATCTATGCCCACGGAAAGGGTGACAGGGAACAAAGGGGTAACCTTT…
69	chr.26-069	Rong-genetics-2004	PAR0144	n	5	5	9, 10, 21, 22, 26	PAR0144	Chr.26	117.2	CA992745	RFLP	NO	NO	NO	GGGAAGCATTGAGATTGTTGGGGCTATGCCCAGACACCTATTTCTCTGTTCATACCGATAAAGAGGATGGCACTTCGCTTTGTTGCAGCATTGCCAGTAAATTTGATGTTAGATCTAAAAGTTTTTAAATGCATGTTTATATATTTTGGAATTATGTTGCCACTGGAATCTTGTTTTTCTCCTATTGCCTATTGGGAACTGAGGCTTGTAATAGGGGGTTGACTTGTTTGTTTATGAGGATGACTGGATCAAATGCTATATTTGGAAGTTGTTTTGCTGCTCAGGATGGCTTTTATTTTGCTGATAAATGGAGAAATCAGTTGAAGTATTTGAAGGATATAAGAAAAGAGCTTTACATTACTACTTGTTCAATATCATTAATATAGCATTTGGAAAAGC…
70	chr.26-070	Rong-genetics-2004	BNL0840	y	1	1	26	BNL0840	Chr.26	117.3	BNL0840	SSR	Yes	NO	NO	CTCACAATCTAATAAACTCTCGCTCGTGGAAACACCAGGAATACACAAAAGATAGCGTGCTTCTCAATTACTGTCACAGTTTGNCTTCATTAAGCAACACCTTCCCATCTTCACTTCTCCTACCACACACACACACACACACACACACACACACACACACAAAAAAGGCAGTTTAATGGCGAGATATATTTCAAAGATAGGTCCCATTATTAAGAACCCATCAATGGAACAAGACAAAAAAACACAAACTAATTCTATGGTTGTTTCTGCTCCACGTACATTATTTAACACTAAACCATGTTTTTTTTTATAAAGAAATTAACTCAATTATC
71	chr.26-071	Rong-genetics-2004	A1719	n	2	2	12, 26	A1719	Chr.26	117.3	CK640445	RFLP	NO	NO	NO	TCTTCTTTTAGCATTTCCTCTTGAACTAAAAAAATATCAACTCTCTTTGTCCTTTAGGCTGAATCCATGGTAGACGAATGGAAAGAATTCCTTTGGGATGTCCCTGAAGAGAGAGTTGCTTTATGGGGTCACTGCCAGACTTTATTCATTAGATATTCCTATCCTGCTTTACAGGTATGCTTCGATCATACATCTGAGAGAAATCTGCCCGATTCTTGTTTCTTGGCTGCATGCTCATTTATTCTTAATGTGATTTTTCTGCTATATGGCTTGTAGGCAGGGTTGTTTTTCCTTAAGCATGCAGAAGCAGTGGAGAAAGATCTTCCAGCTAGAGAGCTTCATGAGATGTTGTTGCTTTCTCTTCAATGGTTAAGTGGGATGATAGCCCACTCCAACCCG…
72	chr.26-072	Rong-genetics-2004	CMS37	n	2	2	7, 26	CMS37	Chr.26	117.3	CA992596	RFLP	NO	NO	NO	GGGTACGGGNCCCCCCTCGAGGTCGACGGTATCGATAAGCTTGATATCGAATTCCCATTAATTCCATTTTTTTAATTTCGCGATTATTATGCTTAGCACTACGACAAATTACATACTTTCACCATATTTGAAGTTGCCAAATCTAAAAACCAGCATTAGCAGAAGCGAAAAAAGGCAAAAATTTGCTTCCCATTATCTTTTTGGTCTGAAACATTTATTTCCTCCCAAATATGGGAAATAGTAGCAAAAGATATAGAAGCAAGGGGCTTAAGCAGCTGATTAATTAATGCTTACAATACTATGATAGAAATAACTTTGAAAACCGACATTCTTAACGTGGATAGGATtGGAGGAGAAACTGAAAGAAAGAATAATGCACATCTGTCATAAAACTAATAC…
73	chr.26-073	Rong-genetics-2004	pGH737	y	1	1	26	pGH737	Chr.26	117.3	CA993959	RFLP	NO	NO	NO	TCAAATATAAGTTTATAAGACAATATGGTAATGATTACTTGGTTCAATATATAATATATACAAAATTTTAATAAGCTAACCTCAGCTTACGGATAACAGTTCCAAGCGTTAATAAACTGCGATTTATATGGCAACCTTCTTTCAGCCTAGCACCAGCTGATAATGTCTGAGATGCACGCTCACTTCCTGCAAGATCAACAAAATTCTAGACAATAAAAGAATGAGAACATAAGTTTCTTTCCCAATATCTGTTGTAACAACAAATCCTTGACTGAAAAGTATATATTGTTCATACCACAGTGGCTGCAAGGGTACTTGATTTTCCATTGCCTAAAAATTCTCGTGCAGAACTTTCTATCATCTGATGAGTGACATAACCACATGAATAAAGATTAATAA…
74	chr.26-074	Rong-genetics-2004	PAR0984	y	1	1	26	PAR0984	Chr.26	119	CA993628	RFLP	NO	NO	NO	ATAACAATATAATTTATTAGGCAAAAGAAATATTTTAATAATTTCTTGATATTTGATAGGTTACACAAGTGAAGGGAATCAAATAAAAACTGACTTGCATCAGGTTTGGTTACGTTCCAAACAACACATGACATAAATCAAATACAAAATGATAAGTTGGCAGTAATTATTTCTTATATTTTGAATTTGGGTGTGAGCTCGTGC
75	chr.26-075	Rong-genetics-2004	pGH350	y	1	1	26	pGH350	Chr.26	121.5	CA993869	RFLP	NO	NO	NO	ATTCCCTGTACATGCAGTCACCAATACGTCCAATAATATTGTAGTCGTAGAGAGTGACAAAGCAGTCAATGGGGTGGTTTCCGTGGCAGTTGATCAGTTCAATCGTATCGGAGAGACTAGTAGTCTAAAGGTTTAGATTGGATGCTCCCAAGTTACAATTATTTGTTTATTTGGGTAGGGTTAATATTTTAGAACCAATAAGGAACATTTCCCTTGAGTGCAAGAATGAGATTTTATTCATGTTCGAAATCTTTGTTCAAGGTTCCATCAGATTCGGGAATAAAGCTATTTCATTATTCTAATGTTAAAAATTATTCCCCCACACTAGTAGTGCCTTCAACAAGTACTCATCGTCTAAAAGTAATACTAGAAAGTAGAATGCAATTTACCTTTTTTGGG…
76	chr.26-076	Rong-genetics-2004	A1264	y	1	1	26	A1264	Chr.26	121.5	CA994055	RFLP	Yes	NO	NO	CTTGCATTGCCTGCAGAAAAAGTGATAACAGTTGGAAGAAGAGTAGAACACATTATGTTACAACTTCTTATGTTCAACCTTTGCTGTTGTGGGCTGGAGCAATACTCATGTGCAGGTTCTAAAATATAATATGTATTCAATGTGAAAAGAATTCGAAGAGTTTTATATTTGCTGTATAAAAAAATCTAGTTTCGGATGTTCAACACACTTGCATTTCACTGGCATACTTCTTGCAGAACACTGGATCCATTAGTTCTCCCTACAGAAGCTAGCCAAGTTGTTAAGCAACGACTTTTAAATTTTGTAAGATCATTGTCAACTGTGTTGGCCTTTGCATTTTGCTTATCGAGGTGGGCATTTATTCTCCTTTTCATTTTTGGTTCACTTTCTCCTAACTAA…
77	chr.26-077	Rong-genetics-2004	P09_03	n	2	2	25, 26	P09-03	Chr.26	121.5	CK640484	RFLP	NO	NO	NO	GATCGGGGATCGTCACCTGCAGTTATCGTGTCTACCTTATTTCTGTTCACCAACCGTTCGTCTAAATGCTTAGTCCCTTGCTTCCTCTTCTTCTCACTGCATCCCCTCTGTTTTATTTATTTATTTATTTATTTTTTACTTTCAGGTAGTACTGGAGCTGATTACCGCATTTTGCCATGGACAAAATATCGGCTGCTTGTGCCATGGAATGGAGCATCCAGCTCGACAAGGCTCTTCGCTCCAGTAACCCAGGTTTCATCTGCTTCTTTTTCCTTTTCACAAATTTTAATGCCAACCCATTTCATCATCTTCTTCAGCACCATGGGACTAAATTAGTTTCTCCTTATCCAGCTCTAGCAGTTGAGACCATTTTACAGACTGGCCCAAGACTGGAGCAGT…
78	chr.26-078	Rong-genetics-2004	PAR0218	y	1	1	26	PAR0218	Chr.26	124.7	CA992833	RFLP	NO	NO	NO	CAACAATCCAAAACCCAGCAACATAAATAGATCCTCTAAATTGTAATAATGGGAGATTTCGAAAACAACAAAATGATGGTTTCCATCAAAATAAAACAGTTAAACCAAAAACCAACCAAAGTTCATACAGCGAAACACACACCTCAACACTACAATTTTTGCCTTTCAAAAGCTAACCTCTCACATGGCTGTAAAAGCTTTCTTCCCACCACCGGAAGACCCCGCTGGATTGACCTTTAGGACATTGAACCTCACCGTCTTCGACAAAGGCCTGCATTGCCCGATTATAACATGATCTCCTTCTTTAACACGAAAGCAGGGGGATATATGAGCTGGGATATTGCTGAGCCTTTTTTCCTATCTTTGGCATTTCTTGATGCCCCGAAGGCAGTTCCTTCG…
79	chr.26-079	Rong-genetics-2004	Coau2M07	y	1	1		Coau2M07	Chr.26	130.5	AI055004	RFLP	NO	NO	NO	ACAATCCCCTGTTCTTTTTTCTGGAACTGTGCGATTAAACTTGGATCCATTTAATGAGCACAATGATGATGACCTTTGGCAGGCTTTAGAAAGGGCACATTTGAAGGATGTGATCTTGAGGAACACTTTCCGTCTGGATGCAGAGGTTTTGGAAGGTGGGAAGAATTTTTAGTGTTGGGCAGAGAACAGTATTGGTGTCTTGCCCGAGCATTGTTGCGAAGGTCAAAGATTCTGGTTCTTGATGAAGCAACTGGNGCAGGGATGTTAAGACTGATGCTTTTATCCAGAAAACATTCGTGAAGAATTCAAATCTTGCCCATGCTGATTATTGCTCACAGACTAAATACCATCATCGACTGTGACCGGATTCTTGTACTTGTGCTGGTCAGGTTCTAGAAC…
80	chr.26-080	Rong-genetics-2004	PAR01D07	y	1	1	26	PAR01D07	Chr.26	136.2	CA992791	RFLP	NO	NO	NO	TTTTTTTTTTTTTTTTTTTTTGAGTTAAAATTACATAATATAAAAATACTTTANTTGAAACTTATACCAATTTNTGAGCCAGTAAAACACATTGGCATAATTGCAACTCCATTGCTATTTCAATTCCTCATCCTAATCAATGTTCAAAACTTCCAATGTTCTAGTTTAATCACTTTGAATTATTTCTTAATTATTACAAGATAAGCACTTGCACTTTGTAGCCAAAACCACAAAGCATCGAAACTTAGATTCGACAACAAATAAAAGCAAAAGAAGGTTCAACAGGCTTGAAATCAAACCAAAAAAAGAGTCCAAAGTTACCCACTCACAATCTGAACCGGTTTATGACCACAGTAGCTTGGCGCATGAATGTCTTATCTGATGATAGGGCGAAAGCAT…
81	chr.26-081	Rong-genetics-2004	Unig24C07	y	1	1	26	Unig24C07	Chr.26	138.9	CB066449	RFLP	NO	yes	NO	TTTTTTTTTTTTTTTTTTGTAAAAGGTTTAAAATGATAAAGAAAAGAAAGAATAATCCAAATAAATGAAAAAACATTTGTTGAATAATGATCACCTGTATCATTACTCTCTATATATGTATATAATCATACAAATTTTATGTGATCAAACAGAAAATTAAAGGGGTTTTTTTAAAACTAAATAACAATCTCTTGGTCAATTAATTCTCTCCATTTCTGCTTAAGCTACATGGTTAAAAAAAGAAGGAAAAAAAATTCCACATTTCCCTCTGAAACAATCATTTCATTTCCAAACTTCTGTAATCCAAGAAACCAGTTTTCAAGCCTAAGAAATCATAGGCAGTATTGGTGTTGTTGCCACTGCTGCTGGCAGCAGTATCGATGCTGCAAATGCATTGTT…
82	chr.26-082	Rong-genetics-2004	pVNC093	y	1	1	26	pVNC093	Chr.26	145.9	na	RFLP	NO	NO	NO	X
83	chr.26-083	Rong-genetics-2004	G1005	y	1	1	26	G1005	Chr.26	145.9	CA994188	RFLP	NO	NO	NO	CCATGTCTAACCCCTGACTTAAAGGNANAGACAAGNCTTGCATGCCTGCAGTAAACTGAATTCCCTTTGGAGTCTCATTTAAGCCCACTTTTGGTTGGATTCTTTTACCAGGACAACTNTCCCTGCAATATAATCTGATTTTGCCCGTTTGCCTGTGAATGGTGGTGTAACTTGCTGTCTAAAGAAACTGTAAATGAAAGTGACCCAGGTTTGCTTGCAGAAATCTTTGTTACTAAAACCTGACCAGGATTCGA+++++++++++++++++++++++++++++++AACAGAGAGGTTGGAGTGTGGGACTGTGGGGTAGAGATATTAAGCACAGCAACTCGGCATTGTAAGGATGGTAAAATGCAGTAGCGGAGAAGGGGGGACCCACGTTTTTAAGAC…
84	chr.26-084	Rong-genetics-2004	A1685	n	2	2	12, 26	A1685	Chr.26	145.9	CA994161	RFLP	NO	NO	NO	AGGATTCTTAATGTTTTATTGAATAATTTGGGTGGATGGCCCTCCTTAACTGTACTTTGGTCGGTGCAGGAAGAAATGATGGAAATGCAGAAAAATCAGGTAATGCTCATTTCTTCCATTTCCACCATGCACTTGTATTAGCATTCACAACAGCAACTAGCTTTCAGATGGGTTTCAAAGCCTAAAGATTACTGGATTTTTGCAAATTGTAGTATAGTGTCGTATGCATTGTGAAACTTTAGTATTAGTAACCCTCAAAATATGTGTTTTATTACTCATAAAGATAATAGGCTTTTTCTCTTGTATGATAGGATGTGGCAACTAGATTTTTTTACAGGGTGATTAGCTGAAAACGATCAATAAAGACTGATCTGTCATTGTGTCAAGAATGTGCTTAAC…
85	chr.26-085	Rong-genetics-2004	PAR03C01	y	1	1	26	PAR03C01	Chr.26	147	CA992922	RFLP	NO	NO	NO	TCGACATTGGGTGCGGTTGGGGAAGTTTAGCTATTGAAACTGTGAAAAGAACAGGATGCAAATATACTGGCATCACTCTATCAGAACAGCAACTGAAATATGCTCAAGAAAAAGTGAAGGAAGCTGGACTCCAGGATAACATCAAAATACTTCTCTGTGACTATCGTCAGTTACCTAAGGAACACCAATTTGACAGAATCATATCTGTAGAGATGGTAGAACATGTTGGTGAAGAATATATTGAGGAGTTTTACAGATGCTGTGACCAATTACTGAAAGAAGATGGACTTTTTGTTCTTCAGTTCATATCTATCCCAGAAGAGCTTTCCAAAGAAATCCAGCAAACAGCAGGTTTTCTAAAGGAATATATATTCCCCGGTGGAACCCTGCTTTCTTTGG…
86	chr.26-086	Rong-genetics-2004	Gate4AH02	y	1	1	26	Gate4AH02	Chr.26	148.9	BE052300	RFLP	NO	yes	NO	CTCTCTTGAGGCCTTCAGAATGTTCAGAAACTGAAGCTATTGAAATTGCTATCACCAAATTGCTCTTGAGATCATACTATGATATTGTCAGGAAGAATATAGAGGACTCTGTGCCTAAAGCAATTATGCACTTCTTGGTCAACCATTCGAAACGTGAACTTCACAATGTCTTTATCAGAAAGCTCTACAGAGAAAACCTGTTTGAAGAAATGTTACAGGAACCTGATGAGATCGCTGCTAACAGAAAACGTACTCGAGAAACACTCCGAGTTCTCCAACAGGCATTCAGGACATTGGACGAATTGCCATTGGAAGCTGAAACAGTCGAGAGGGGATACAGTTTGGGTTCTGATCTAACAGGCCTGCCAAAGATCCACGGGCTGCCGACATCGTCAATGT…
87	chr.26-087	Rong-genetics-2004	PAR0764	n	2	2	3, 26	PAR0764	Chr.26	148.9	CA993355	RFLP	NO	NO	NO	AGAGTAAATAGGAGAATTATTAGCTCCATGCATGTCTTTAACATAAAATACTGATTTGATACACTACCGTTCTCCCTGGGAGGGTATGAGACTGTGAGCTTACATTGATCCCTATATATCAAACATTTCATGCTACATAGTTACATACAACACTATAATTCAAGGGTAGGTATATGCGATTACACTGTCGGATCCTCCTGTGAGCCCCCCATCGTTGGCTGATGCACCCGTGTGAACCTATACTTATGCTACTTGCAAGGCTTCTTCGCGTTTTATGTCAAACACCTTGATTAGGGCATCTTCGACAACCTTATCTGGTGTGGAGGCACCAGATGTAACACCAATGGTGATTGGACCCTCTGGTAGCCAGTTTTCTGTCTCAACCAGCTCCCCATGTTT…
88	chr.26-088	Rong-genetics-2004	G1045	n	4	4	4, 7, 11, 26	G1045	Chr.26	154.4	CK640465	RFLP	NO	NO	NO	AGTCAAAGTAGGCACGTTCATGGTCCTGACATCAAAATGAAAAACTTAGAAGAGAATCAGCACAATCAAGAAACAACAAATTGTAACTTGCAGCACAAATCACCTTAGAGATAAGTGGAGGCTTCTTGGGCATAATCCCTCCGTATTTTTTCTTTACAACTGCCTCCTAAAATAGACATAAGAAAAAAGAGAGTAAATCACCTCAACTGAAGAACTCCAGAAAAATAATTTTAATCCTGTACATAGCTATGATCTTTAATCAATCAACATTCCATAGTGAAGATAAGAACAAGACCTCCTGTTGAGATGACGGCATGGATTTTCCAGACTCCTGTGCAACAGTTCCGTCTACTAGTTCTTGATCTTTGGCGACCTCCATGCCTGACATCAATTCCTTGC…
89	chr.26-089	Rong-genetics-2004	Gate4CF12	n	3	3	11, 24, 26	Gate4CF12	Chr.26	156.9	BE055565	RFLP	NO	yes	NO	GCCTAATAAGGTTATGATCTGGGACGATCACCAAAGCCGGTGCATCAGCGAGCTTTCGTTTCGTTCGGAAGTGAGATCGGTTCGGCTTCGGAGGGACCGAATCATAGTCGTTTTGGAACAGAAAATTTTCGTTTACAATTTTGTGGATTTAAAGCTCCTACACCAGATTGAGACCATCGCGAATCCAAAAGGACTCTGCGCGGTGTCTCAGGGAGCAGGATCATTGGTTTTGGTTTGCCCTGGATTGCAAAAGGGGCAGGTTAGGGTGGAGCATTACGCCTCGAAGAGGACTAAGTTCATCATGGCTCATGATTCGAGAATTGCGTGCTTTGCGCTGTCGCAGGATGGCCAGTTGCTTGCTACCGCTAGCACTAAAGGGACGCTGGTTCGCATTTATAA…
90	chr.26-090	Rong-genetics-2004	PAR0177	n	2	2	12, 26	PAR0177	Chr.26	157.4	CA992757	RFLP	NO	NO	NO	ACCATCAAAATTTGCCATTAATGCATCCATAAAAGCATATCATCTCCAGAAGCAAATACATAGTAAACAAATTTTGATGAAAAATATTAACAATATAAATTATTTAACTTGAAATTTTAAATCCAAAAGGTAAGAAATTTTAATTAACCTATGCTTAAATACAGAAACTGACAGCATATTTGGAACCTTCATGGAAAGAAAAGGTGAACATGTTTAAACCTCATTCCTCAATCACACGCTTTGCACCATCTAAGGTATTCCGGAGCAGCATTGCGACTGTCATCGGGCCAACGCCACCAGGAACAGGTGTTATCCATCCAGCAACCCTACATGCTGCTTCAAAATCCACGTCTCCCACTAACCTGTATCCTGATCGCTTAGTTGGGTCATCGACGGCAT…
91	chr.26-091	Rong-genetics-2004	M16_041	y	1	1	26	M16-041	Chr.26	164.1	CA994291	RFLP	Yes	NO	NO	TGAAATATGGCAAGAAACTACCTTTTTATTCATTAGTTCTCAGCCGTTCCATTGGAAATCCAAAAACAAAACAAAGAGAGACCCCAAGCCAAATAACTCAACTAAAAAAGAAAAAGAAAAAGGGGGGGGGGGGTTTGAGGGGCTTAATTTAAGTACAACTTTGAAACAAATGGAATTCCTAGGAGGGAAGTAAACAACTTAGTAGCCTTCAGGCTTGTAGGCAATGAAACTAATGCACTGCACTTGACGAACGTTGTCGAACCCAATGATTCTAATGAATGCATTGGGGTATTCCTTCTTGCATTCCTCAAGCTCCTTCAACACCTGAGCCGAGTCGGTGCACCCGAACATGGGCAGTTTCCACATGGTCCAGTAGCGTCCATCGTAGTACGTGGGTAA…
92	chr.26-092	Han-MGG-2004	NAU877	y	1	1	26	NAU0877	Chr.26	207.4	BQ413117	SSR	YES	yes	NO	TTTTTTTTTTTTTTTTTTTTTAGGCAAACTGAAAATCCTTGGATAACATGAAACCTAACAGTTTACATCCATCAAGCGGCACAGAGAGGAAAACGTGTTTTGTATACCATCGATACGGTTAAAAAGAGGAGAAATGCAAAAAATAAAAATAAAAATAAACATTATTGACAAAAGAAACAAGGGACTGAAGAATGCCACTACTGAGAAACAAGACCACCATGACACAACTTTGAAGGTCCCTATCTCTCGGCAAAAGTAAATTTTCAACCACCTTGGCACTTACAAATTATTCAGCTTTTTATATGAAATGCAAGTAAAACCACCCATGCCTCAATCCCAAATGGACTAGATACCAAGCTTTGAAAGAAGTTCTCTCCATCTTGGGGTCTCTTCATCAAA…
93	chr.26-093	Han-MGG-2004	NAU1039	y	1	1	26	NAU1039	Chr.26	208	BQ404297	SSR	YES	yes	NO	GTTGATATCACCTTTGACCTACATTTTTGATGAAGAGACCCCAAGATGGAGAGAACTTCTTTCAAAGCTTGGTATCTAGTCCATTTGGGATTGAGGCATGGGTGGTTTTACTTGCATTTCATATAAAAAGCTGAATAATTTGTAAGTGCCAAGGTGGTTGAAAATTTACTTTTGCCGAGAGATAGGGACCTTCAAAGTTGTGTCATGGTGGTCTTGTTTCTCAGTAGTGGCATTCTTCAGTCCCTTGTTTCTTTTGTCAATAATGTTTATTTTTATTTTTATTTTTTGCATTTCTCCTCTTTTTAACCGTATCGATGGTATACAAAACACGTTTTCCTCTCTGTGCCGCTTGATGGATGTAAACTGTTAGGTTTCATGTTATCCAAGGATTTTCAGTTT…
94	chr.26-094	Han-MGG-2004	NAU1119	y	1	1	26	NAU1119	Chr.26	207.3	BM359389	SSR	YES	yes	NO	CTATGGATGACGCGGAGGGAGGTCTCAGCTTCGATTTCGAGGGCGGTCTCGATGCCGGCCCTCCCGCCCCCACTGCCTCCATGCCTGTCGTCAATTCCGATCCTTCTGCCGCCAACAATACCAACAATTTTACCGCCCCTGGTGGTGTTCAGGCTTCGATAAATGATCCCGTCGCAAATCAAGGTGGTGGAGCTGGCCGAAGGAGCTTCCGTCAGACTGTGTGCCGGCATTGGCTCCGCAGTCTCTGCATGAAGGGTGATGCCTGTGGCTTCCTTCACCAGTACGACAAGTCCCGCATGCCCGTCTGCCGTTTTTTTCGGCTTTTTGGTACAAGCTAGGTTTTTGTCCTAATGGTCCTGACTGCCGATATAGGCATGCAAAGTTCCCAGGACCTCCTCC…
95	chr.26-095	Han-MGG-2004	NAU1231	y	1	1	26	NAU1231	Chr.26	53.1	BG440134	SSR	YES	yes	NO	AATAAGTTGTTTTTGTTTCTTCTGTCTGAGTTTTGAGCTCAAACTTTGAGACCAAAAACATGTGGAGAAGAAAGAAGAAGAAGAAGAAGACCACTGCAACCATTAGTAACCATCCCTCTTCTGCTTACTCCTCGTAGAGGATTTGAAAGGGGGCTCAAAAGGCAAGTCATTTGAGGCAAAGGGAAGGCCATGCCTTTCTTTCTATTTTTACTTTATTGTGTCTTTATCTTCATTTCTGCATCTTTGTTTTCAATCAGAGTTCAGATCAAAATGAGCATAAAACACATGAAGAAAGTCCAAATTTGTAGCAGATTAATTGGCTGTTCCAAGCTGTTTTATGTTTTTTCCCCTCAAAGTTTGTTGAACAAAAATGGTTGGTTGTACGTCTGCTATTTCATC…
96	chr.26-096	Han-MGG-2004	NAU915	y	1	1	26	NAU915	Chr.26	151.9	BQ410665	SSR	YES	yes	NO	TTTTTTTTTCTTTTTTTTGTTTAAACAAATAATCAATTTCATAACACATCATTCATAATACTTTCAATTATCATCTCTTACAATTTCAATATCATAATTGATATTCAAATAACTTTTCTCAATTGCGTACACATATCATTTCACTATATCAATATTCATTTCATGAACCAATTGGTTCATACATTTCATGTAATGGCCCATTTTCAGTAAAATCAGAATAGTGGTTGTAGTGAGCCAAATATGCCCGGGCCCGTTACAAACAAACCATAAAACATAAATAAATAAATAAATAAACCACAGCCCGTTAAAATGTCTTTTTTACAGTCCCTCAGTCCAATTACATGACCCTATAACTTATACCCTAGCCCAGTTACAAAACAACCCAAAGCTCTAAGACCC…
97	chr.26-097	Han-MGG-2004	NAU1274	n	2	2	12, 26	NAU1274	Chr.26	216.2	BE055780	SSR	YES	yes	NO	CGAATTGGAAATATCTGGGTACCCAATCTCTTAACCTTTTGATTTCAGGCCTAGTCTTGGAAAGATCTTCTCGATCATGACTTACTGCCATTATGGACACTGCTATTGTGGGAGATGCCATCGTCCCTCGTCTCATCTACCCTTCTCAGTCCTGCTGTTCTTAGCGCTTGCATTGATGTTGCTTGCCTTATCATCTTTAATCAAAATTGAGATAGATATGGAAAGTACTGGGGACAGTATGACATGGCTAGTTTTGCTCGCAGCATTGGCAATACTAGTGGTTGTTCGTTTCTTGTCTGCAAATTCTTGTCGGCAACCTCACTATTGTGGATGTGGAAGATGTACGACATGGAAGTATTGCTACTGAATCTACCTTTTCTGATCCCTCCCTGGTTTGTC…
98	chr.26-098	Lacape-Genome-2003	BNL1045	n	3	3	3, 22, 26	BNL1045	Chr.26	0	BNL1045	SSR	Yes	NO	NO	TATATTAAATACAATATTATATACTTGTTCACACAATTTAAATCCAGTTTGCAAATGATTTCATGATCATTTGTTTCTCATTAGAAAATGTTTGTATATATATGTTGAGGCTCCTGCTTCTCAAGAGGCAATCAACTTTAGGCTGCTCAAGCATTTATCCAAACTTAATAAAAAGGACCCAAAATGTTAACCAGAAGACTACATGTGTAAATATATATGCTTGTGGGAGTAATGGTGAAAGATCAGAGAGAGAGAGAGAGAGAGAGAGAGAGAGAGACTACAATTGTTATTATGATTTTTTGNNGTTACCTTAACAATCTAGAAAATGGGGATCTTCACCAAAACTATAGTAAAAAG
99	chr.26-099	Lacape-Genome-2003	pAR4_14	y	1	1	26	pAR4_14	Chr.26	13.8	na	RFLP	NO	NO	NO	X
100	chr.26-103	Lacape-Genome-2003	E8M1_300	y	2	1	26	E8M1_300	Chr.26	33	na	AFLP	NO	NO	NO	X
101	chr.26-105	Lacape-Genome-2003	E3M6_119	y	1	1	26	E3M6_119	Chr.26	56	na	AFLP	NO	NO	NO	X
102	chr.26-106	Lacape-Genome-2003	E1M1_420	y	1	1	26	E1M1_420	Chr.26	71.2	na	AFLP	NO	NO	NO	X
103	chr.26-108	Lacape-Genome-2003	E7M2_158	y	1	1	26	E7M2_158	Chr.26	77	na	AFLP	NO	NO	NO	X
104	chr.26-111	Lacape-Genome-2003	E2M5_85	y	2	1	26	E2M5_85	Chr.26	78.4	na	AFLP	NO	NO	NO	X
105	chr.26-113	Lacape-Genome-2003	BNL840	y	1	1	26	BNL840a	Chr.26	78.4	BNL840a	SSR	Yes	NO	NO	CTCACAATCTAATAAACTCTCGCTCGTGGAAACACCAGGAATACACAAAAGATAGCGTGCTTCTCAATTACTGTCACAGTTTGNCTTCATTAAGCAACACCTTCCCATCTTCACTTCTCCTACCACACACACACACACACACACACACACACACACACACAAAAAAGGCAGTTTAATGGCGAGATATATTTCAAAGATAGGTCCCATTATTAAGAACCCATCAATGGAACAAGACAAAAAAACACAAACTAATTCTATGGTTGTTTCTGCTCCACGTACATTATTTAACACTAAACCATGTTTTTTTTTATAAAGAAATTAACTCAATTATC
106	chr.26-114	Lacape-Genome-2003	E4M5_69	y	1	1	26	E4M5_69	Chr.26	78.4	na	AFLP	NO	NO	NO	X
107	chr.26-115	Lacape-Genome-2003	BNL3599	n	2	2	12, 26	BNL3599	Chr.26	81.1	BNL3599	SSR	Yes	NO	NO	TCGATGGCTGTGGCTATCAGGGGAGCTCGCGGTGGCGGATCCGGCGGTGTTGGAGCTGGTTTCCGCAGTTTTTTTTCTTACAGGATCTTCGTCTCGGCCATGTTTTCGCTTCTCTTCATTGCCACTGCCACCGTTCTCCTCACTACTCGTCCTTCTACAACTCATCAGCACTCTGTAAAATTTTCCTTCTTCAAAATCCTTTATCATTTGTTCTGTTTTTGGTTTTTTCAGATACCCTTTTCTTTTTTCTAACTTGGGTTTTTTTAGCCCCAGTAACATGCCATTTATTTCTCTAATTCGGTGCCTCAAAATTTAAATCTATTTGGCTTTTTTTGGATACACTTTGGCGATTTGCTGAGCGTTTAATACTTCACAATCTAATCTCTCTCTCTCTCTCTC…
108	chr.26-116	Lacape-Genome-2003	E8M2_173	y	1	1	26	E8M2_173	Chr.26	82.2	na	AFLP	NO	NO	NO	X
109	chr.26-117	Lacape-Genome-2003	At30	y	1	1	26	At30	Chr.26	103	na	RFLP	NO	NO	NO	X
110	chr.26-118	Lacape-Genome-2003	pAR177	y	1	1	26	pAR177	Chr.26	124.2	na	RFLP	NO	NO	NO	X
111	chr.26-121	Mei-TAG-2004	ACTTGC10	y	1	1	26	ACTTGC10	Chr.26		na	AFLP	NO	NO		X
112	chr.26-123	Mei-TAG-2004	ACCCAA1	y	1	1	26	ACCCAA1	Chr.26		na	AFLP	NO	NO		X
113	chr.26-125	Mei-TAG-2004	AACCAG3	y	1	1	26	AACCAG3	Chr.26		na	AFLP	NO	NO		X
114	chr.26-126	Mei-TAG-2004	ACTTGC5	y	1	1	26	ACTTGC5	Chr.26		na	AFLP	NO	NO		X
115	chr.26-127	Mei-TAG-2004	AGGCTG3	y	1	1	26	AGGCTG3	Chr.26		na	AFLP	NO	NO		X
116	chr.26-128	Mei-TAG-2004	ACTGCC8	y	1	1	26	ACTGCC8	Chr.26		na	AFLP	NO	NO		X
117	chr.26-129	Mei-TAG-2004	BNL341a	y	1	1	26	BNL341	Chr.26		BNL341	SSR	Yes	NO		CATGGCATTTAATATTTTTAATATTAAATTTAATTAAATTAAAATAAAAACTAATTTTACACTCTCTCTCCTGTCTCCCCACACACACACACACACACTCTCTCTCTCTCTCTCTCTCTCACACACACACACCATAGCTTAAGTTTCTGGCTACTGATATATATCAAAATATTCATGGTCATGGTTTATGGCTTCTGCCAAGGCAAGGGTCGTGAGAAGAGTGAATCTCCTGTCGTCTTGTGGGGGAGCTCATCGCAAATGGAAACTATTTACAGTAATGGAGTTTTTTACTCTCCAACTGTTTCCACTTTTCATACAAATGGGATTACTAGGGTCACACATCTCGGTGTTGTAGGACGAGGCGTGAAGTGTGTTTTAATGAGTGTAGAAGCAGTAGAT…
118	chr.26-130	Mei-TAG-2004	AGGCAA3	y	1	1	26	AGGCAA3	Chr.26		na	AFLP	NO	NO		X
119	chr.26-131	Mei-TAG-2004	ACAAGC1	y	1	1	26	ACAAGC1	Chr.26		na	AFLP	NO	NO		X
120	chr.26-132	Mei-TAG-2004	ACTCAG1	y	1	1	26	ACTCAG1	Chr.26		na	AFLP	NO	NO		X
121	chr.26-133	Nguyen-TAG-2004	Par807	y	1	1	26	Par807	Chr.26	0	na	RFLP	NO	NO		X
122	chr.26-134	Nguyen-TAG-2004	E3M4_219	y	1	1	26	E3M4-219	Chr.26	7	na	AFLP	NO	NO		X
123	chr.26-135	Nguyen-TAG-2004	CIR272b	y	1	1	26	CIR272b	Chr.26	11	AJ567216	SSR	Yes	NO		TCATTTGATTGATTTTATTATAGCCTATACACAAATGGGTCCACTGCCCTCACTTTCATTTTCATCCTTCCTTTTTCCAACCTCCAATAATATCCTCACACACTCCATCTTTAGTCTATTCCACCAAAACCCTAAATTATACAAAACCAAACATGGAGACAAGTGGAAGAGGGGGTATGCCCCATAGCCAGGCTGCTATTAACCCCACACACACACACACAAAAATCCCAATCTCAGTCTTCTCCCCTCCACCGCCCATTCTCACATTTGACATTTCAAAACATGTACACACATGCATGAAAGAAACTGACACAGTCACCACCACCAAATAATACTACCCCCACCCAACAACAGATAAGAAAGAG
124	chr.26-137	Nguyen-TAG-2004	CG15	y	1	1	26	CG15	Chr.26	59	na	AFLP	NO	NO		X
125	chr.26-138	Nguyen-TAG-2004	Par4_14C	y	1	1	26	Par4-14C	Chr.26	61	na	RFLP	NO	NO		X
126	chr.26-139	Nguyen-TAG-2004	CIR078	y	1	1	26	CIR078	Chr.26	64	AJ567027	SSR	Yes	NO		TCTTAGATTGATGCATGATGAAGTTAGAATAAGTGTGTGTGTGTGTATAACTGTATATCAATATCATGTATTTAGGTTTTCTAACTATGATGCTAATCTGGGAACTGTTTCATTCAGGAAAACATCCCTATTGAAGAGGTTCTCGAGAAGCTGAAATGCACAAAAGAAGGTTTAACCACTGATGAAGTCCAGCAGAGGCTTGAGCCTTTTGGTTACAATAAGCTTGAAGAGAAAAAGGTAACTTAGTCTTCGTTCCGTTTGTTGTAAATCTTGGCCTAATTATAATACAATCAAACTGAGTTTTGTGGTCTGCATTTCTTTCAGGAAAACAAAATACTTAAGTTCTTGGGATTTATGTGGAATCCTCTGTCATGGGTTATGGAAGCAGCTGCTGTTATG…
127	chr.26-140	Nguyen-TAG-2004	CIR032	y	1	1	26	CIR032	Chr.26	65	AJ566981	SSR	Yes	NO		TCTCATGCTTTGAAATGAGCACAGGCGAACTTCTTAGCAGCGAGCCTTCTGAGCTCAAGTTTCCTTGTAAGTTCTGTTTTCTTTCTGTGTATCTACGGTTTTTGCTTTTATGGAGTTTTGTTGTAATTTATTTCTTCTTTTTTGTGTGTGTGTGTGTGTTGTTTTTTTGGTGAATAGTTGAGCTAAAGAAGCAGATC
128	chr.26-141	Nguyen-TAG-2004	BNL3537	y	1	1	26	BNL3537	Chr.26	67	BNL3537	SSR	Yes	NO		TCGACCACAATTTCGCTTCCTTCTATCTAGTTATGGGGAAAAAGAATATGAAATGGACGTGACATGGTTGCATGGAACTACACACACACACACACACACACAAAGGGACAAATAATGACAAACCTTTAGCCTCAGCTTCAAATCATCAAATTCTTCATCACTCAAAACTGGTTTCCCATATACATAAGCCATTGAAGCTTCCAAAAATTTCTGCTCATCAGAACCTGCAAAAACAGATGATATAACATTAACATTTTCGA
129	chr.26-142	Nguyen-TAG-2004	BNL3482	n	2	2	20, 26	BNL3482A	Chr.26	82	BNL3482A	SSR	Yes	NO		CATGTGTCAAGCATTTGCCCCAGGTTTTTTTTTAATATATGGTTTACATTTTTCTTACATAATGTAAAAAAAAAAAAACCCAACACACACACACACACACACACACAATATTCAATCGGAGTAAGGAGAAAATAGGGAGGAAAAGGTGTTGCATATTAAATATTTTTTTATTTAATCATAGTTTGTACAAGAAATTAATTTGTCTAAAATACAGCATTAATAATTTAAAACTATTTTAAAATAAAAACCCTTAAACCCTCCCTGGCCGCGAAATTTAAAATTATTANCCACCAACTTTGGACTAAGCACTCTCTATTTTTATACGGGAAAATCAATTAATGTGAATGATTTAACTGTTATAATATTAATTTAACTTTACCGACATAGTTTG
130	chr.26-144	Nguyen-TAG-2004	CIR085	y	1	1	26	CIR085	Chr.26	84	AJ567034	SSR	Yes	NO		CACCCAAATCATCCAAACAGAAAGTAAAACACAAGAGTTCGCAACAGATGCTAAACCTCGGTTTACTTGGGTAATATTCCGATGTCTCCCTCCAATACCACCATACACCAATTTACGAATATACTCAAATCCTGGCGTTCAATTCAAACTGAGTACACACACACACACATATATTATCCATCACTAATTAACATTCACTTTAATCAAAATTATACAAAATATAGTTCATACGAACTTATCAGGCTAAATTGCAGAAATACCAAGATTCAGAAGCATTTGGTAATTTTCTATTTCCCTCGATTTTCCACTCGA
131	chr.26-145	Nguyen-TAG-2004	E8M1_300	y	2	1	26	E8M1_300	Chr.26	87	na	AFLP	NO	NO		X
132	chr.26-146	Nguyen-TAG-2004	BNL341	y	1	1	26	BNL341	Chr.26	89	BNL341	SSR	Yes	NO		GACGAGCTACAATCGATGAAGAGAAATTACATTTATGATTTAGACAAGCTGTTTTATTCTCTATTTCATGTATATATTTAGAGAGGAAAACATCCAGTTATATTTGGCCCTTAAAACTTGAAAACCTGGGGTACTTGTCCACAATCTTACTTTCCTCAGAGGAACAACAAAGGAATGAGCAAACAACTGATTGAGCAATATTTAACGAGAGAGAGAGAGAGAGAGAGAGAGAGAAGGGTATCACAAATGGGATGGAGAGAGTAGAATCATAATTTCCACAAATGTGTTCAGTTCCTGTAT
133	chr.26-148	Nguyen-TAG-2004	BNL1669	y	1	1	26	BNL1669A	Chr.26	132	BNL1669A	SSR	Yes	NO		CTCAACCTCTTGAACCACCAAATCTTAACCTTGCTTACTTTGGAAGTTTTTGGAAATTAAGTTTGGAGGAGTTTAAAAAGGGATATTGGGTGTGCATTACAAGGCACTTAATGATTAATTACATAAGGGTATGTGCTAAAAAAAGTACCTATGTGGAAGAGAGAGAGAGAGAGAGAGAGAGAGAGAGAGAGAGAGAGAGAGAGAGAGAGAGAGAGAGAGAGAAGTATCAATGAGCACATGCTCGAGCGGCCGCCAGTGTGATGGATATCT
134	chr.26-149	Nguyen-TAG-2004	BNL3510	y	1	1	26	BNL3510B	Chr.26	132	BNL3510B	SSR	Yes	NO		TCGAGCGGGAGCCGGGCACCAGTGCTCAGACACACACACACACACACACACACACACACTCTCTCTCTCTCTCTCTCTCTCTCTCTCTCTCTCTCTCTCAACCCTTTCATTCCCAAAAGCGAAAACGGTTACGGCAGATTTCAACTCANATCACACATAAGAAAATCAAAATTTGTTGCAACAACAAAAAATCAAAACTGATTAATGAACAAAAACAGCAATAATCAGCGATGAAAATGTATAAAGAGGGGACCTGAAAACAAATGAGGGGGAAGTCAGTCGA
135	chr.26-150	Nguyen-TAG-2004	E2M5_85	y	2	1	26	E2M5_85	Chr.26	132	na	AFLP	NO	NO		X
136	chr.26-151	Nguyen-TAG-2004	CIR391	y	1	1	26	CIR391	Chr.26	133	AJ567316	SSR	Yes	NO		AGTTGAAATCTGCCGTAACCGTTTTCGCTTTTGGGAATGAAAGGGTTGAGAGAGAGAGAGAGAGAGAGAGAGAGAGAGAGTGTGTGTGTGTGTGTGTG
137	chr.26-153	Nguyen-TAG-2004	CIR039	y	1	1	26	CIR039	Chr.26	133	AJ566988	SSR	Yes	NO		TCGCAACAGTTGATAATTGACGTTAATTTCTTATAAAGAAAAAAATGGTTTAGTGTTAAATAATGTACGTGGAGCAGAAACAACCATAGAATTAGTTTGTTTTTTTATTTGTTCCATTGATGGGTTCTTAATAATGGGACCTATCTTTGAAATATATCTCGCCATTAAACTGCCTTTTTGTGTGTGTGTGTGTGTGTGTGTGTGTGTGTGTGTGTGTAGGAGAAGTGAAGATGGGAAGGTGTGCTTAATGAAGGCAAATGTGACAGTAATGAGAAGCACGCTATCTTTGTGTATTCCTGGTGTTTCCACGAGCGAGAGTTTATTAGATTGTGAGAACCATGGATC
138	chr.26-154	Nguyen-TAG-2004	CIR235D	y	1	1	26	CIR235D	Chr.26	133	AJ567181	SSR	Yes	NO		TCGCTAGTGCCTGACGACGGCGACGATGTGTAGCTGCTGCTGCGGCTGGTGGTGGTGGTGGTGGTATGGTGATGGCGTGTTTGGCAGCAGCGGTGAGCGGGTGCTCTGGGGTTGTGGCCGGGCTGGCTTTATAGTAGGTTTAGTAGATGGATAGCTAGAGAGGAAGGAGGCACCGGACACCGGGAGAAAAATACGGGTGTGGGCTTGTGAGAATTGTGAATTTGTGAGGTGATGATGTGACGGTTGGTCCATTATAGGGACACCGCACATTATTTTTTGTGTGTGTTTGTGTGTGTGTGTGTGTTGCTGGGGATTAACGGACGCCGCCTACCATGCAGTCAAGTCAGACATGCACTCACCAA
139	chr.26-155	Nguyen-TAG-2004	CIR233	y	1	1	26	CIR233	Chr.26	140	AJ567179	SSR	Yes	NO		ANGAGGAAAAGGATAAAGTTTGCCTTTCAGGCCGGCACGTTAAGGAATCACACAAAAAGATGGCCAGGCAGTAGCATTTATCAGCTCAATCGTGTGTGTGTGTGTGTGTGTTGTGACATGGAGTCCTCAGTTTATTTTTTATCCCAACATACCCATGTCTGGCACCTCTTGGACACTTCGCCATTCATACAGGTATGACACTGGTTCTAAAAATTAATTTAAAAAATTTCCAAAACCATAAACAACCAACACTCTATCATCAGTCCATCTGACATAGATC
140	chr.26-156	Nguyen-TAG-2004	CIR167	n	2	2	6, 26	CIR167	Chr.26	151	AJ567114	SSR	Yes	NO		TCGCTCGGTTATTTAGTTTAAGGACAATATTAGCGAGAAACTAGTGCTATTGAAAGATTGGGTTGTGTGTGTGTGTGTGCTTTTTTTTTACAGTTTTAATATTTTAGAATAATTTATTTTTTAATCAAATTTTGCTCTAGTTTAATATTTTCCTATTATCTTGTTGATTGTATTGTTGGTTTTCTAGTTTACAACCATGAGCTGGAATTTAAAGTAATCTGCTTTCTGTAACG
141	chr.26-157	Nguyen-TAG-2004	CIR170	y	1	1	26	CIR170	Chr.26	195	AJ567117	SSR	Yes	NO		TCATGTTGGCTCTAGCTGGTTTTTCAATAAGGTCATTGATTTCTATACTACACATGAATGTAACCATATAGTAGTATGTAAAGGTTAAAATTATTTATATATATACCCCTTTGGTCGGTAAAGATGGGTGAAATGGAATATTGGGAAATATAATGTTCAGACTTCAGATATGCAGATACAAATGTTCCACTAGACCCGAGTGGCAAGAACAAATTATGTGTGTGTGTGTGTTTTTTTAAATATCTCATAAAATGTCCTCAACCAGCACCAATAATGTCGTTCA
142	chr.26-158	Ulloa-Heredity-2005	C117F11	y	1	1	26	C117F11	Chr.26	0	na	RFLP	NO	NO		X
143	chr.26-159	Ulloa-Heredity-2005	C115A6I	y	1	1	26	C115A6I	Chr.26	1.8	na	RFLP	NO	NO		X
144	chr.26-160	Ulloa-Heredity-2005	C61A6V	y	1	1	26	C61A6V	Chr.26	8.7	na	RFLP	NO	NO		X
145	chr.26-161	Ulloa-Heredity-2005	C116D3V	y	1	1	26	C116D3V	Chr.26	20.1	na	RFLP	NO	NO		X
146	chr.26-162	Ulloa-Heredity-2005	C116D3aV	y	1	1	26	C116D3aV	Chr.26	27.3	na	RFLP	NO	NO		X
147	chr.26-163	Ulloa-Heredity-2005	C34F5V	y	1	1	26	C34F5V	Chr.26	29.1	na	RFLP	NO	NO		X
148	chr.26-164	Ulloa-Heredity-2005	C26D5V	y	1	1	26	C26D5V	Chr.26	29.7	na	RFLP	NO	NO		X
149	chr.26-165	Ulloa-Heredity-2005	C112E6V	y	1	1	26	C112E6V	Chr.26	32.2	na	RFLP	NO	NO		X
150	chr.26-166	Ulloa-Heredity-2005	C5F4I	y	1	1	26	C5F4I	Chr.26	33.4	na	RFLP	NO	NO		X
151	chr.26-167	Ulloa-Heredity-2005	C61A1bI	y	1	1	26	C61A1bI	Chr.26	39.2	na	RFLP	NO	NO		X
152	chr.26-168	Ulloa-Heredity-2005	C50C1bI	y	1	1	26	C50C1bI	Chr.26	42.6	na	RFLP	NO	NO		X
153	chr.26-169	Ulloa-Heredity-2005	C89B4V	y	1	1	26	C89B4V	Chr.26	44.2	na	RFLP	NO	NO		X
154	chr.26-170	Ulloa-Heredity-2005	C60B1cI	y	1	1	26	C60B1cI	Chr.26	46.5	na	RFLP	NO	NO		X
155	chr.26-171	Ulloa-Heredity-2005	C57D3I	y	1	1	26	C57D3I	Chr.26	46.5	na	RFLP	NO	NO		X
156	chr.26-172	Ulloa-Heredity-2005	C61A1I	y	1	1	26	C61A1I	Chr.26	47.1	na	RFLP	NO	NO		X
157	chr.26-173	Ulloa-Heredity-2005	C116F6I	y	1	1	26	C116F6I	Chr.26	52.2	na	RFLP	NO	NO		X
158	chr.26-174	Ulloa-Heredity-2005	C81F4bI	y	1	1	26	C81F4bI	Chr.26	53.5	na	RFLP	NO	NO		X
159	chr.26-175	Ulloa-Heredity-2005	C113C2V	y	1	1	26	C113C2V	Chr.26	54.9	na	RFLP	NO	NO		X
160	chr.26-176	Ulloa-Heredity-2005	C50C1aI	y	1	1	26	C50C1aI	Chr.26	61.5	na	RFLP	NO	NO		X
161	chr.26-177	Ulloa-Heredity-2005	C61A1aI	y	1	1	26	C61A1aI	Chr.26	61.5	na	RFLP	NO	NO		X
162	chr.26-178	Ulloa-Heredity-2005	C81F4aI	y	1	1	26	C81F4aI	Chr.26	67.7	na	RFLP	NO	NO		X
163	chr.26-179	Ulloa-Heredity-2005	C116D3cV	y	1	1	26	C116D3cV	Chr.26	69.2	na	RFLP	NO	NO		X
164	chr.26-180	Ulloa-Heredity-2005	C116D3bV	y	1	1	26	C116D3bV	Chr.26	71.1	na	RFLP	NO	NO		X
165	chr.26-181	Ulloa-Heredity-2005	C116D3dV	y	1	1	26	C116D3dV	Chr.26	73	na	RFLP	NO	NO		X
166	chr.26-182	Ulloa-Heredity-2005	C16F2cV	y	1	1	26	C16F2cV	Chr.26	74.3	na	RFLP	NO	NO		X
167	chr.26-183	Ulloa-Heredity-2005	C16F2bV	y	1	1	26	C16F2bV	Chr.26	76.3	na	RFLP	NO	NO		X
168	chr.26-184	Ulloa-Heredity-2005	C16F2aV	y	1	1	26	C16F2aV	Chr.26	77.6	na	RFLP	NO	NO	na	na
169	chr.26-185	Han-TAG-2006	JESPR300-210	n	5	2	12, 26	JESPR300	Chr.26	0	AF351538	SSR	Yes	No		ACAATACCTCGCATCACAAACCAAACACGCCTCTCTTTCCTTCAATCTACTCCGTTTGCCACACCTGCTACAAATCCCTCTCTTCATTCATTCTTCTTCTTCTTCTGCTTCACTATCCCCCTCGTTTCCACATTTTCCAATAAAAAACCACGACCCGCCACGCTGGATTGCGAAGAAGTGTACCCATCATCATCATCATCATCTTCTTCTTCTTCTTCATCATCATCATTTTCCGAATCTTTCGGCGTATTAAACGTCACAACAACATTCTTCTTATCAGGGTGCTGCTGCTGA
170	chr.26-185	Han-TAG-2006	JESPR300-230	n	5	2	12, 26	JESPR300	Chr.26	0	AF351538	SSR	Yes	No		ACAATACCTCGCATCACAAACCAAACACGCCTCTCTTTCCTTCAATCTACTCCGTTTGCCACACCTGCTACAAATCCCTCTCTTCATTCATTCTTCTTCTTCTTCTGCTTCACTATCCCCCTCGTTTCCACATTTTCCAATAAAAAACCACGACCCGCCACGCTGGATTGCGAAGAAGTGTACCCATCATCATCATCATCATCTTCTTCTTCTTCTTCATCATCATCATTTTCCGAATCTTTCGGCGTATTAAACGTCACAACAACATTCTTCTTATCAGGGTGCTGCTGCTGA
171	chr.26-185	Han-TAG-2006	JESPR300-250	n	5	2	12, 26	JESPR300	Chr.26	0	AF351538	SSR	Yes	No		ACAATACCTCGCATCACAAACCAAACACGCCTCTCTTTCCTTCAATCTACTCCGTTTGCCACACCTGCTACAAATCCCTCTCTTCATTCATTCTTCTTCTTCTTCTGCTTCACTATCCCCCTCGTTTCCACATTTTCCAATAAAAAACCACGACCCGCCACGCTGGATTGCGAAGAAGTGTACCCATCATCATCATCATCATCTTCTTCTTCTTCTTCATCATCATCATTTTCCGAATCTTTCGGCGTATTAAACGTCACAACAACATTCTTCTTATCAGGGTGCTGCTGCTGA
172	chr.26-185	Han-TAG-2006	JESPR300-270	n	5	2	12, 26	JESPR300	Chr.26	0	AF351538	SSR	Yes	No		ACAATACCTCGCATCACAAACCAAACACGCCTCTCTTTCCTTCAATCTACTCCGTTTGCCACACCTGCTACAAATCCCTCTCTTCATTCATTCTTCTTCTTCTTCTGCTTCACTATCCCCCTCGTTTCCACATTTTCCAATAAAAAACCACGACCCGCCACGCTGGATTGCGAAGAAGTGTACCCATCATCATCATCATCATCTTCTTCTTCTTCTTCATCATCATCATTTTCCGAATCTTTCGGCGTATTAAACGTCACAACAACATTCTTCTTATCAGGGTGCTGCTGCTGA
173	chr.26-186	Han-TAG-2006	BNL3994	n	4	4	4, 20, 22, 26	BNL3994	Chr.26	17.1	BNL3994	SSR	Yes	No		CATGTGATCCACTTNGCTTGAGGGCATCCAAATCCATGAGAGAGAGAGAGAGAGAGAGAGAGAGAGAGAGAGAGAGAGAGAGAGAGAGTTGACAGAGAAAGTAGGGATAATTTCCTTTGACATTAGCACGTGTATGGTGGAGGTCACTCAACTCTCACATTATCTAAATTTAATAAACTAAAAGGAACTACTTATCAACCCCAATCCTAATCTCTTTAAACATTAGTGGCTGATCTCAATAGTCTTTGCAATGACATGTAGATAGTAGATTGTGTTTACTGTGTTTGTTGGTAGTTGAGAGAGAAAAAAGGCCCTTGATGCATTCTGGCCGGTGGCCACTCAATTTAATAGAAAGAGCATATATAAAGTGTGGGTTTGTAGTGGGAGACCAGTTTGTGA…
174	chr.26-187	Han-TAG-2006	NAU2251	n	2	2	12, 26	NAU2251	Chr.26	24	DT048468	SSR	Yes	yes	N	CCCCCTTTACTCCATTATTAGTTCTCCAGTAACCAACAAAGGTCCCCCACATAAAAAATAGAAGAAGAAGAAGAAGAAGAAGAAGGGGAGATTTAACTATGGCAGAAACCCAGAGCCGGGGCCTGTTTTCGCCGGTAAGAAGCGAGGAACAGGAACCGATGACTTTGACGGGGATGATATTTTCGTGGCCAAGAAATCAATGTTGCCTACGATGGCAACGGAAGGCGACCCTGCCGCTGCATTAGCCAACGCTCGCCATGAATTCGGTGAACATGGTGGTGTTAACATGTCCATTGAAGCCTCCGCCACTTTCACCGTCATGGAACCTGAGACCATGCGCCGTATGTTCGCCGGTGAACTCGGTCCTGATCGTGATTTCTTCATCTATAGCCGTCATTT…
175	chr.26-191	Han-TAG-2006	NAU1558	y	1	1	26		Chr.26	48.8		SSR
176	chr.26-193	Han-TAG-2006	NAU2170	n	2	2	12, 26	NAU2170	Chr.26	49.9	DT047139	SSR	Yes	yes	N	TTTTTAAAATATATTAACTATATTGATTATAAAGTAAAATTTGCATGGAAAAACAATTAATCAATCAAGTCTCAACAATATGTACCGGTTGATTAAAACAATTAAACTAATGGATTGAAAGAAAAAAAAAATGGAAAAATTAAGATGAAACAATAGAAATCAACTAAGAATTTTCAATCTTCTTCTTCTTCCGAAAAACAACCTCAGTATCGAGACCAAATGCATCAACTTTGCTCACCTCCAAAAGCTCCGATTCCTTAAACAACTCCACCAATGGTTGAACGCTATACAAATCATTGGCCGAGTACTTATCCGCCCGCCGCAGCACCGCCACGTGCAGAACACAAACCCCGCCGTGCTTCAACGTCCTTTCGATCTCCCCAACAAACTTCCACGGGT…
177	chr.26-198	Han-TAG-2006	me4GA12	n	2	2	11, 26		Chr.26	62.8		AFLP
178	chr.26-200	Han-TAG-2006	NAU1463	y	1	1	26		Chr.26	66		SSR
179	chr.26-201	Han-TAG-2006	NAU2372	y	1	1	26	NAU2372	Chr.26	66.3	DT050573	SSR	Yes	yes	N	TTTTTACAGTCCTATATATATATAAGAGAATGAATGTATAAAACTGTGGATTTCACATCATCCCTATCTATTTCTAATAAGAGAATGACAAATCTGCAGATTTCCTCTTATTTCTTTTAGCATTTTTAGTTGGATTTAGATTTTTTAGAAGGAAAAAATTAGAAACCGGGTGAAAAAAATCTGATTTGTCATTCTCTTATTGGAAGGAAAGAGATTTTGGATAATGTAGAATCAAACTTTCATACCATCATTTCTCATATATATATATATATATATATTCTAACACAAATTATTGCAAAAAATTTGTAGGTTATATTATACAAGCAGTAAGAAGAAGACTTAACAGGATATAGAGCTAATCAACCATATTACTCATCAATCTAACATTACACCCTAAAC…
180	chr.26-202	Han-TAG-2006	DC1SA21	n	5	5	2, 9, 21, 23, 26		Chr.26	70		RAPD
181	chr.26-204	Han-TAG-2006	BNL1227_195	n	2	2	12, 26		Chr.26	77.7		SSR	Yes	No		CGATTAAATCATCAAGATCTATCTCTCTCTATACCGTAATTTTCGGATTCTTAGAGAGAGAGAGAGAGAGAGAGAGAGAGAGAACAAAAAATAAACCTGAATATTTGATTTGTTTTTAGTTAATTTTCTTTAATTTCTAATTTTGAACGTTGAGATCGGAGGGTAAAAAAGGGGTTTTATTAAATAAAAAAAGGGTTTTTGGAGGGATTCGGGTTTGTGGAAGTGGTGGGGTTTTTTCTTTTTTAATTTTTTGTTGTAATAATTTGGATTCGCGG
182	chr.26-205	Han-TAG-2006	BNL1227_180	n	2	2	12, 26		Chr.26	79.9		SSR	Yes	No		CGATTAAATCATCAAGATCTATCTCTCTCTATACCGTAATTTTCGGATTCTTAGAGAGAGAGAGAGAGAGAGAGAGAGAGAGAACAAAAAATAAACCTGAATATTTGATTTGTTTTTAGTTAATTTTCTTTAATTTCTAATTTTGAACGTTGAGATCGGAGGGTAAAAAAGGGGTTTTATTAAATAAAAAAAGGGTTTTTGGAGGGATTCGGGTTTGTGGAAGTGGTGGGGTTTTTTCTTTTTTAATTTTTTGTTGTAATAATTTGGATTCGCGG
183	chr.26-208	Han-TAG-2006	NAU2195	y	1	1	26	NAU2195	Chr.26	93.3	DT047602	SSR	Yes	yes	N	TTTTGTTAATAATAACTAAGTTGGTGAGTCCCTTAATATTGATATTTGCTTAAGCACAAATTAAAGGTACGAGTGTCCTATCAAATTAAGCCATCATTTGGTGGAACTCATGAAAATCAAGCACCCCATTACCATCAATATCATCAAACCTGAATCATAGCGACACATTCATCATAAGACTTTGCATCCCCAAGGCGATTCAACATCTTTTGCAACCCTTTGGGAGTTATGCAACCCGAACCTTTCTCCAACTCGAACATCTCGAACGCTTTCTTCAGGTCATCATCATCATCATCATCATCCCGGTTTTCTATTTTCATTAGCTTCAAGAAATCTTCATAGTCCAACATGCTATCCCCGTCGGAATCTAGTTACGTNGATCACCATTTGAGCATCNTT…
184	chr.26-209	Han-TAG-2006	NAU2356	y	1	1	26	NAU2356	Chr.26	93.3	DT050196	SSR	Yes	yes	N	CGGGGGTNGCCCCCCTTTTCCGTTGTANGAATTGAACCTCATGCTTCGCAACTCAGTATTTTTGCCACTAAATAGTAGTTGGTACATTCATAGCTGTTAATAATAACTAAGTTGGTGAGTCCCTTAATATTGATATTTGCTTAAGCACAAATTAAAGGTACGAGTAGTCCTATCAAATTAAGCCATCATTTGGTGGAACTCATGAAAATCAAGCACCCCATTACCATCAATATCATAAACCTGAATCATAGCGACACATTCATCATAAGACTTTGCATCCCCAAGGCGATTCAACATCTTTTGCAACCCTTTGGGAGTTATGCAACCCGAACCTTTCTCCAACTCGAACATCTCGAACGCTTTCTTCAGGTCATCATCATCATCATCATCATCCCGCTT…
185	chr.26-210	Han-TAG-2006	CIR143	n	2	2	15, 26	CIR143	Chr.26	93.3	AJ567091	SSR	no	no		TCCTTAACTTCCAGCTTAATGAGGAAAAGATAACATTTAAATTTAAGAAAATAATCAGAGAGTAATATTGAAGAAAGAAGAAACTTCCCCACGAATCTTTCTTACACACACACACACATATATATATAACCAATTTCCTCATAATGGAACTTAACAATTGTCACTTGAATCAAGAATTTGTCCTTCTTAATGGCCTAAACATTTCGAGAGAAACATAAATGAAAATCCTGTATAATTTATGTTTGACTAATCAATCTAGTTAGCTCCT
186	chr.26-214	Han-TAG-2006	JESPR92	y	1	1	26	JESPR092	Chr.26	100.5	AF351331	SSR	NO	NO		GACTAACAATCACAGATTGGGACCTCTATTGAATAGCTGGAGACTCTGTTCTACAGCAGTGAGTTGAAGAAAGTGAGGATCCCAAAAAAGAAGAAGAAGAAGAAGAAGAAGAAGAAAGTGAGGATCCCACAGAAGGGAAGGAGATGTGGACATATTGAACGGGAACGGCCATACCTAAATCATTCAACCAAGAACTAGTGATGCCAAGAGAAAAAATGTAGATAAAATTTGTTTGCTTAAGAAGAAGAAGAAGAAGAAGAAGAAGAAGAAGAAGAAGAAGAAGAAGAAGAAGAAGAAGAAGAAGAAGAAAGTGAGGATCCCACAGAAGGGAAGGAGACGTAGACCTATTGAACGGGAACGATCATACCTAAATCATTCAACCAGGAACTAATGATGCCA…
187	chr.26-216	Han-TAG-2006	me2em2	n	3	3	2, 15, 26		Chr.26	106.4		AFLP
188	chr.26-221	Han-TAG-2006	me5OD12	n	3	3	6, 7, 26		Chr.26	154		AFLP
189	chr.26-222	park-MGG-2005	MUSS303	y	1	1	26	CON_001_05054	Chr.26	0	CON_001_05054	SSR	Yes	yes	N	TCGAGTTTTTTTTTTTTTTTTTTTTCAAATAATAGACGAAATTTTTTAGAATTGAACCTCATGCTTGGCAACTTAGTATTTTTGCCACTAAATTAAGTACTTGGTACATTCATAGCTGTTAATAATAACTAAGTTGGTGAGACACTTAATATTGATATTTGCTTAAGCCCAAATTAAAGGTACGAGTGTCCTATCAAATTAAGCCATCATTTGGTGGAACTCATGAAAATCAAGCACCCCATTACCATCGATATCATAAACCTGAATCATGGCGACACATTCATCATAAGACTTTGCATCCCCAAGGCGATTCAACATCTTTTGCAACCCTCTGGGAGTTATGCAACCCGAACCTTTCTCCAACTCGAACATCTCGAACGCTTTCTTCAGATCATCATC…
190	chr.26-223	park-MGG-2005	MUCS019	y	1	1	26	CON_001_06117	Chr.26	0	CON_001_06117	SSR	Yes	yes	N	AATTCGGCACGAGAAAAACTCTTCCAAGAGATTGTGTCCCGATTCTCTGATTTTCTTTGCGTGTGGTTTCCGGCTCCTCCTTCTTCTTCTTTCTGGTAAGATCTTCAATTACCTCTGATTTATCGAGGTCAGGTCAGATCAGATCCGCCAAAAGAAGCACAAAAATTTCATGTTCTAGGGTTTTGGCTTTGATTGTCATCGTTTTTTTTTTTTGTTTGATTTTACCTTTTTCATCTTTGTTTGAATTCCATATCTGAAATCTACGTGTAATTGTTGTATTCCTCTCTCTGTTGATTGAATTTTTAAACT
191	chr.26-224	park-MGG-2005	MUCS064	y	1	1	26	CON_001_12492	Chr.26	32	CON_001_12492	SSR	Yes	yes	N	GGCACGAGCAGCTTTCTTCAACAATTGACCTTTCTCTCTAACCCTCCTTTGTTTTTCTTTACTCTTTCCCCTTCTCTCAATCGCTCTTTCATCTACTAATGAATCAGCTTGTTTTCTTCTTCTTCTTCTTTTTGTTTGGAAAACTTTGTCTCTGTGATCCAAGAGCTACCGAGGCTGCTTTGATATGCACCAACACAACCGCTTCAATAACGGCGCGCAAATCCTTCGTGGCGAACTTCTTGGCGGTGCTGGACAGCTTTACGCCGCTCATCGTTCGCCAGAGGTACGCCGTCGTTGTCAAAGGAAGCGGTGACACCAGAGTGTACGGCTTTGGCGAGTGCATGAAAGATCTTGAGCAAGGAGACTGTAACATCTGCTTTGCTCAGTGCAAAGCGCAGA…
192	chr.26-225	James-MGG-2006	MUSB0411	y	1	1	26	MBb019B01r	Chr.26	0	NA	SSR	NO	NO	N	TTTGACATTTTTAAAAAGGCTAATGTAAATTTTGCCCCCTAGACTTGACAATTAAGTTCTCTATCCTACATGACCTTGGCTCCACTTTGATACTTGAACATGGATTTTGTAACAATATGATGATATAACACTTTAAAATTGTGTCATGTCATCACTTGAAAATCTAAAAAAGAAAACTATACTTTCATACGAAATGCAAAGTTAAAGAGCAAAATGATAAGGCTGTCAAATTTAGATAGTAAAGTAGTTAAAAAATATATATGTATCAAAATGAACCTAGTTACCAAATTTTTAAACTAAAATTTATATTAACACTTTTTTTAATAAAAAAAATCCTAAATTTTAATATCACGTCTATTTTTTTCAACACTTCATAGTTAAGATGCCAACAATTACCAT…
193	chr.26-229	Han-MGG-2004	NAU616	y	1	1	26	NAU616	Chr.26	48.4	X	SSR	Yes	yes	N	X
194	chr.26-230	Han-MGG-2004	NAU629	y	1	1	26	NAU629	Chr.26	64.5	X	SSR	Yes	yes	N	X
195	chr.26-234	Han-MGG-2004	NAU460	y	1	1	26	NAU460	Chr.26	117.7	X	SSR	Yes	yes	N	X
196	chr.26-235	Han-MGG-2004	BNL1227	n	2	2	12, 26	BNL1227	Chr.26	122	BNL1227	SSR	Yes	NO	N	CGATTAAATCATCAAGATCTATCTCTCTCTATACCGTAATTTTCGGATTCTTAGAGAGAGAGAGAGAGAGAGAGAGAGAGAGAACAAAAAATAAACCTGAATATTTGATTTGTTTTTAGTTAATTTTCTTTAATTTCTAATTTTGAACGTTGAGATCGGAGGGTAAAAAAGGGGTTTTATTAAATAAAAAAAGGGTTTTTGGAGGGATTCGGGTTTGTGGAAGTGGTGGGGTTTTTTCTTTTTTAATTTTTTGTTGTAATAATTTGGATTCGCGG
197	chr.26-241	Han-MGG-2004	BNL3816	n	2	2	12, 26	BNL3816	Chr.26	187.6	BNL3816	SSR	Yes	NO	N	CATGTTAGCCACGTGTTAGTTCTATGTGTGTGTGTATGTGTGTGTGTGTGTGTGTGTGTGTGTGTGAGAGAGTTGTGAGCTATAAATATCAATGAAACTTTTGTAGTAGGGGTTCTTCTTCCTTCTTCTCTTGCTTTGTTATACTTTGGTATCCTACTTAAGGAAGAGTTCTTCGTTGGAGAGGAACCAGCAAGTGATCGATTAGTAAGAAAGGATTGTACGTGCAGCAATAGAGATAGTATAACAACCTCGTTGGGATTATTTGTCAGTATCTAGTTTGTTTTGCTCTTCTCCAAGTTTGCTTCTATCTTGTGTATATCACTAATTGTGGTTGTTATAGCTTAGAGTTCAGGCAAACCCATTGGCATGGAATTTGTGAATCTGTTGCGTGTAATCTTT…
198	chr.26-242	Lin-PB-2005	m11e16_740	y	1	1	26	m11e16_740	Chr.26	0	x	SRAP	Yes	NO	N	x
199	chr.26-243	Lin-PB-2005	S1311b	y	1	1	26	S1311b	Chr.26	12.2	x	RAPD	Yes	NO	N	x
200	chr.26-244	Lin-PB-2005	m10e10_650	y	1	1	26	m10e10_650	Chr.26	26.4	x	SRAP	Yes	NO	N	x
201	chr.26-245	Lin-PB-2005	m13e2_600	y	1	1	26	m13e2_600	Chr.26	30.9	x	SRAP	Yes	NO	N	x
202	chr.26-246	Lin-PB-2005	m10e15_630	n	2	2	7, 26	m10e15_630	Chr.26	41.1	x	SRAP	Yes	NO	N	x
203	chr.26-247	Lin-PB-2005	m12e9_350	y	1	1	26	m12e9_350	Chr.26	46.5	x	SRAP	Yes	NO	N	x
204	chr.26-248	Lin-PB-2005	m2e6_200	y	1	1	26	m2e6_200	Chr.26	51.5	x	SRAP	Yes	NO	N	x
205	chr.26-250	Lin-PB-2005	BNL116	y	1	1	26	BNL116	Chr.26	62	x	SSR	Yes	NO	N	x
206	chr.26-251	Lin-PB-2005	m1e4_400	y	1	1	26	m1e4_400	Chr.26	72.8	x	SRAP	Yes	NO	N	x
207	chr.26-254	Song-Genome-2005	jespr14	y	1	1	26	jespr14	Chr.26	28.4	AF351256	SSR	Yes	NO	N	CAAGAAAGAATAGAAAGTAAAAGGAAAGAGAGAAGTTTAGGCCTTCTTCTCTTGTAATAACCAGGGTTCGTCCGTTCGAAAACAAGGGTCCCTGCCTTTTCATCTCCACCCTTTCTCAACTAATTGTAACAACTCAACCCAAAAACAGAGAGAGAAAATCTATAAAAGCCCCAATTCCCAATAGGGATCTAGAAATCGTTAAGAAAATCTATAAAATTGATGTTGATTCACAGACGAAACATTGTTAAGGAAATCTATAAAATCATTAAGGAAATTTATAGATCGATTGCTATTCTTCATTGGGTTAAACAACGGGAAGTTGGGAGGGGGTGAATAAACGGTGAGGAAGGAAAAGTTTGGATTTCTAATGGTTTTTCTTGTTTCGGCATCTCCATTTCT…
	Note: Markers information of the chromosomes 12 and 26.xls. There are 287 and 207 markers in chromosomes 1 and 26, respectively
