# Supplementary material for: An integrated genetic and physical map of homoeologous chromosomes 12 and 26 in Upland cotton (G. hirsutum L.)
Source: BMC Genomics. 2008 Feb 28;9:108. doi: 10.1186/1471-2164-9-108 (PMC2270834; doi:10.1186/1471-2164-9-108)
Supplement: Additional file 2 — Contigs for chromosome 12 and clones shared between chromosomes 12 and 26. The dataset listed all the contigs for chromosome 12 and clones shared between chromosomes 12 and 26 [file 1471-2164-9-108-S2.xls]

## Sheet: by contig nmuber-220
No.	Ctg No chr12	Clone number	Marker number	12-26 marker number	chr12 specific contig	homologous marker	chromosome specific marker	Contig Size	homologous chr
1	ctg1	5	1	1	Y	N	Y	51
2	ctg2	22	2	5	N	N	Y	165	26 99
3	ctg4	21	1	1	Y	N	Y	248
4	ctg5	17	1	1	Y	N	Y	139
5	ctg8	17	1	1	Y	N	Y	248
6	ctg10	16	8	5	N	N	Y	166	15 26 99 2
7	ctg12	23	6	2	N	Y	Y	284	26 10 18 2 99
8	ctg13	21	1	1	Y	N	Y	99
9	ctg14	27	7	3	N	Y	Y	67	26 22 99
10	ctg19	121	32	x	N	Y	Y	351	7 10 12 14 2 18 15 17 99
11	ctg20	127	36	x	N	Y	Y	299	12 13 20 15 16 17 18 1 99
12	ctg21	24	1	1	Y	N	Y	207
13	ctg24	18	1	1	Y	N	Y	239
14	ctg76	17	3	1	Y	N	Y	176	6, 12, 23
15	ctg210	70	15	5	Y	N	Y	66	15 7 2 17 99
16	ctg221	11	1	1	Y	N	Y	78
17	ctg234	12	5	4	N	Y	Y	96	14 18 26
18	ctg264	17	1	1	Y	N	Y	158
19	ctg313	11	1	1	Y	N	Y	112
20	ctg355	14	1	1	Y	N	Y	254
21	ctg436	20	1	1	Y	N	Y	182
22	ctg451	14	1	1	Y	N	Y	117
23	ctg465	22	3	2	Y	N	Y	488	26
24	ctg476	12	11	6	Y	N	Y	205	16 99
25	ctg495	11	1	1	Y	N	Y	149
26	ctg496	14	6	3	Y	N	Y	120	23 99
27	ctg595	12	1	1	Y	N	Y	153	14
28	ctg612	16	1	1	Y	N	Y	195
29	ctg684	22	2	2	N	Y	N	273
30	ctg685	15	1	1	N	Y	N	187	26
31	ctg687	11	2	1	Y	N	Y	106	7
32	ctg770	11	3	1	Y	N	Y	116
33	ctg776	11	4	3	N	N	Y	206	26 27
34	ctg778	11	9	6	N	Y	Y	111	26
35	ctg788	11	4	1	Y	N	Y	116	23 99
36	ctg849	9	10	6	N	Y	Y	93	26 99
37	ctg899	7	5	2	Y	N	Y	74	2 99
38	ctg907	6	19	7	N	Y	Y	58	5 26 99 4 6 27 21 24
39	ctg922	7	1	1	Y	N	Y	78
40	ctg935	9	2	1	Y	N	Y	72	12, 27
41	ctg941	12	3	2	Y	N	Y	93	23
42	ctg968	12	1	1	N	Y	N	84
43	ctg1018	9	2	2	N	N	Y	82	26
44	ctg1077	8	1	1	Y	N	Y	86
45	ctg1091	11	1	1	N	Y	N	163
46	ctg1095	8	6	4	Y	N	Y	87	26 25
47	ctg1109	8	2	1	Y	N	Y	85	6 26
48	ctg1132	6	20	11	N	Y	Y	99	26 16 22 36 23 18 99
49	ctg1145	5	7	2	N	Y	Y	84	26 9 99
50	ctg1217	8	2	1	Y	N	Y	55	22 26
51	ctg1289	8	6	1	Y	N	Y	118	7 10 18 99
52	ctg1316	9	14	9	N	Y	Y	88	10 17 18 19 20 26
53	ctg1393	7	4	3	N	Y	Y	84	4 26
54	ctg1442	7	2	2	N	N	Y	83	26
55	ctg1528	6	2	2	N	Y	Y	56	13
56	ctg1543	7	1	1	N	Y	N	82
57	ctg1628	8	1	1	Y	N	Y	86
58	ctg1643	9	1	1	N	Y	N	77
59	ctg1644	7	1	1	N	Y	N	62	26
60	ctg1664	7	3	2	Y	N	Y	83	7
61	ctg1702	9	3	1	Y	N	Y	78	5 9
62	ctg1729	10	1	1	Y	N	Y	125
63	ctg1784	10	4	1	Y	N	Y	143	27 99
64	ctg1790	10	15	9	N	Y	Y	115	10 17 18 19 20 26
65	ctg1837	8	2	1	N	Y	N	74	18 26
66	ctg1953	9	1	1	Y	N	Y	130
67	ctg1986	13	1	1	Y	N	Y	68
68	ctg2033	6	3	2	N	Y	Y	96	18 26
69	ctg2072	8	5	2	Y	N	Y	76	5 7 99
70	ctg2102	6	5	2	Y	N	Y	103	11 99
71	ctg2194	9	3	3	N	Y	Y	78	26
72	ctg2314	10	3	1	N	Y	N	310	14 23 99
73	ctg2366	7	10	4	N	Y	Y	96	6 8 26 22
74	ctg2416	9	1	1	N	Y	N	106	26
75	ctg2464	5	2	2	Y	N	Y	79
76	ctg2496	6	1	1	Y	N	Y	56
77	ctg2503	9	3	2	Y	N	Y	59	26
78	ctg2552	6	15	1	Y	N	Y	72	5 19 24 35 36 37
79	ctg2592	6	48	23	N	Y	Y	53	2 4 5 11 12 13 14 7 8 26
80	ctg2602	8	1	1	N	Y	N	93
81	ctg2653	15	4	3	N	Y	Y	103	25
82	ctg2704	7	4	2	N	Y	Y	85	16 99
83	ctg2712	6	2	1	N	Y	N	92	26 99
84	ctg2722	5	1	1	N	Y	N	63
85	ctg2744	7	1	1	Y	N	Y	73
86	ctg2758	13	5	3	Y	N	Y	117	26 99
87	ctg2807	5	1	1	N	Y	N	88
88	ctg2825	5	1	1	Y	N	Y	82
89	ctg2835	8	1	1	N	Y	N	81
90	ctg2909	5	2	1	Y	N	Y	77	7
91	ctg2972	10	4	2	Y	N	Y	124	14 99
92	ctg2982	11	1	1	N	Y	N	228
93	ctg2986	7	1	1	Y	N	Y	88
94	ctg3106	9	1	1	N	Y	N	96	14
95	ctg3126	7	3	1	Y	N	Y	107	12, 18, 20
96	ctg3154	8	3	2	N	Y	Y	122	18 26
97	ctg3181	7	6	6	N	Y	Y	167	26
98	ctg3247	10	1	1	N	Y	N	131
99	ctg3253	9	7	4	N	Y	Y	115	24 26 27
100	ctg3261	8	6	2	N	N	Y	114	11 12 16 26 99
101	ctg3278	6	2	2	N	Y	Y	65	26
102	ctg3306	5	4	1	Y	N	Y	63	23 99
103	ctg3313	10	1	1	N	Y	N	115
104	ctg3345	6	1	1	N	Y	N	71
105	ctg3417	5	3	2	Y	N	Y	71	10 26
106	ctg3431	8	2	2	N	Y	Y	65	26
107	ctg3457	5	1	1	N	Y	N	78
108	ctg3465	11	1	1	Y	N	Y	112	12
109	ctg3563	9	2	1	Y	N	Y	89	8
110	ctg3583	8	8	3	Y	N	Y	225	8 10 12 13 18 22 26
111	ctg3663	5	2	1	N	Y	N	59	15
112	ctg3694	6	2	2	N	N	Y	98	26
113	ctg3699	8	1	1	Y	N	Y	67
114	ctg3717	5	1	1	Y	N	Y	84
115	ctg3754	7	1	1	Y	N	Y	87	12
116	ctg3782	5	1	1	Y	N	Y	59
117	ctg3872	5	1	1	N	Y	N	57
118	ctg4029	5	1	1	Y	N	Y	64
119	ctg4042	5	2	1	N	Y	N	62	26
120	ctg4057	6	1	1	N	Y	N	48
121	ctg4166	6	10	4	N	Y	Y	63	11 22 16 23 26
122	ctg4181	9	1	1	N	Y	N	84	26
123	ctg4235	6	4	2	N	Y	Y	109	8 12 26
124	ctg4282	5	1	1	Y	N	Y	67
125	ctg4285	6	4	2	N	Y	Y	91	7 99
126	ctg4330	9	6	2	Y	N	Y	149	7 10 12
127	ctg4339	9	1	1	Y	N	Y	129
128	ctg4427	7	2	2	N	N	Y	123	26
129	ctg4452	6	3	2	N	Y	N	91	4
130	ctg4516	10	1	1	Y	N	Y	124
131	ctg4592	5	1	1	N	Y	N	78
132	ctg4685	5	1	1	Y	N	Y	142
133	ctg4742	5	1	1	N	Y	N	65	17
134	ctg4786	7	3	1	Y	N	Y	108	7 9 12
135	ctg4912	6	1	1	Y	N	Y	77
136	ctg5019	7	1	1	N	Y	N	57
137	ctg5059	6	3	1	Y	N	Y	85	12 99
138	ctg5109	5	3	1	Y	N	Y	57	16 99
139	ctg5204	10	2	1	Y	N	Y	150	2
140	ctg5231	6	1	1	Y	N	Y	124
141	ctg5390	7	2	2	N	Y	Y	97
142	ctg5397	18	1	1	Y	N	Y	76
143	ctg5433	6	4	2	Y	N	Y	94	1 99
144	ctg5589	6	6	6	Y	N	Y	88	12 13
145	ctg5672	7	1	1	N	Y	N	94	26
146	ctg5678	6	1	1	N	Y	N	76	26
147	ctg5683	5	17	12	N	Y	Y	65	8 10 12 13 18 26
148	ctg5875	6	1	1	N	Y	N	58	26
149	ctg5943	7	4	1	Y	N	Y	65	23 99
150	ctg5944	6	1	1	Y	N	Y	63
151	ctg5983	5	1	1	Y	N	Y	77
152	ctg6059	7	4	3	N	N	Y	129	26 99
153	ctg6827	5	1	1	N	Y	N	88
154	ctg7487	6	10	5	N	Y	Y	82	12 14 26 32 38 99
155	ctg8450	5	3	3	N	Y	Y	64	26
156	ctg8720	5	6	6	N	Y	Y	41	26
157	ctg9888	7	1	1	N	Y	N	73
158	ctg10638	6	11	4	N	Y	Y	210	26 99
159	ctg11758	2	1	1	Y	N	Y	75
160	ctg12968	2	1	1	Y	N	Y	61
161	ctg12969	2	1	1	Y	N	Y	74
162	ctg12973	2	1	1	N	Y	N	58
163	ctg12985	2	2	1	Y	N	Y	39	16
164	ctg12988	2	2	2	N	Y	Y	56	26
165	ctg12992	2	4	3	N	Y	Y	85	2 7
166	ctg12994	2	14	9	N	Y	Y	74	2 7 10 12 18 23 26
167	ctg12999	2	2	2	Y	N	Y	56
168	ctg13000	2	2	1	Y	N	Y	83	19
169	ctg13002	2	4	2	Y	N	Y	72	5 7
170	ctg13007	2	4	4	N	Y	Y	86	26
171	ctg13009	2	9	4	Y	N	Y	73	5 9 12 16 99
172	ctg13011	2	12	6	N	Y	Y	49	12 26 30 99
173	ctg13015	3	1	1	N	Y	N	43	26
174	ctg13019	3	1	1	Y	N	Y	79
175	ctg13020	3	1	1	N	Y	N	65
176	ctg13021	2	2	1	Y	N	Y	74	3
177	ctg13024	3	1	1	Y	N	Y	47
178	ctg13028	2	1	1	N	Y	N	29	13
179	ctg13030	2	1	1	Y	N	Y	165
180	ctg13054	2	1	1	Y	N	Y	67
181	ctg13056	2	1	1	N	Y	N	36	26
182	ctg13057	3	1	1	N	Y	N	71	26
183	ctg13067	2	1	1	Y	N	Y	44
184	ctg13078	2	1	1	N	Y	N	71	26
185	ctg13087	2	1	1	Y	N	Y	72
186	ctg13092	2	1	1	Y	N	Y	81
187	ctg13097	2	1	1	Y	N	Y	135
188	ctg13110	3	1	1	Y	N	Y	69
189	ctg13111	3	1	1	N	Y	N	64	13
190	ctg13114	3	1	1	Y	N	Y	76
191	ctg13115	3	1	1	Y	N	Y	69
192	ctg13117	3	1	1	N	Y	N	81	22
193	ctg13119	3	1	1	N	Y	N	43	26
194	ctg13128	3	1	1	N	Y	N	51	13
195	ctg13137	3	1	1	Y	N	Y	61
196	ctg13148	3	2	1	N	Y	N	73	18 26
197	ctg13159	2	2	2	N	Y	N	63	26
198	ctg13165	2	1	1	Y	N	Y	66
199	ctg13174	3	1	1	N	Y	N	52
200	ctg13178	3	2	1	Y	N	Y	33	18
201	ctg13179	3	3	1	Y	N	Y	72	15 99
202	ctg13180	3	2	1	N	Y	N	49	15
203	ctg13182	4	12	6	N	Y	Y	83	26
204	ctg13185	2	3	2	N	Y	Y	36	26 99
205	ctg13192	4	3	2	N	Y	Y	89	7 26
206	ctg13193	4	4	3	N	Y	Y	49	10 26
207	ctg13194	3	6	5	N	Y	Y	52	26
208	ctg13195	3	2	2	N	Y	Y	79	26
209	ctg13199	3	2	1	Y	N	Y	83	99
210	ctg13204	3	6	3	Y	N	Y	53	7 99
211	ctg13210	4	1	1	Y	N	Y	41
212	ctg13211	2	2	2	N	Y	N	68	26
213	ctg13212	4	1	1	Y	N	Y	57
214	ctg13220	4	1	1	Y	N	Y	47
215	ctg13224	3	1	1	Y	N	Y	68
216	ctg13227	3	10	5	N	Y	Y	53	17 19 10 18 26 20
217	ctg13237	4	1	5		Y	Y	67
218	ctg13238	3	8	6	N	Y	Y	51	8 26
219	ctg13258	16	15	9	N	Y	Y	68	5 6 12 26
220	ctg13265	2	2	2	N	N	Y	99	12
	Total clone No=	1912
							SINGLETONS
							Cbv055e21	42
							Cbv092j18	39
							Max019l10	39
							cav005p15	19
						Total unique bands=		21878
						Total contig length=		73.4882
Note: contigs for chromosome 12. total uniue bands is 21,878 and chromosome coverage is 73.49Mb

## Sheet: 118-markers and loci
MarkerID	MapID	Markername	chr12 specific (yes/n)	Loci #	Chr #	chrs	SequenceName	Chrorlinkage	GeneticLocation(cM)
chr.12-001	Rong-genetics-2004	PAR0101	n	3	3	12, 21, 26	PAR0101	Chr.12	0
chr.12-002	Rong-genetics-2004	BNL4059	y	2	1	12	BNL4059	Chr.12	0
chr.12-004	Rong-genetics-2004	GA__Ec0023F10	y	1	1	12	Unig23F10	Chr.12	1.8
chr.12-005	Rong-genetics-2004	GA__Ec0028B12	y	1	1	12	Unig28B12	Chr.12	1.8
chr.12-006	Rong-genetics-2004	coau0002A18	y	1	1	12	Coau2A18	Chr.12	1.8
chr.12-007	Rong-genetics-2004	A1614	n	2	2	12, 26	A1614	Chr.12	1.8
chr.12-008	Rong-genetics-2004	PXP2_75	n	2	2	12, 26	PXP2-75	Chr.12	5.9
chr.12-010	Rong-genetics-2004	pGH711	y	1	1	12	pGH711	Chr.12	5.9
chr.12-011	Rong-genetics-2004	pAR0006	y	1	1	12	pAR0006	Chr.12	8
chr.12-013	Rong-genetics-2004	pGH829	y	1	1	12	pGH829	Chr.12	10.2
chr.12-015	Rong-genetics-2004	pGH492	y	1	1	12	pGH492	Chr.12	13.6
chr.12-016	Rong-genetics-2004	GA__Ec0028B06	n	2	2	4,12	Unig28B06	Chr.12	20.8
chr.12-017	Rong-genetics-2004	GA__Ea0001B12f	y	1	1	12	Gate1DA06	Chr.12	20.8
chr.12-017	Rong-genetics-2004	Gate1DA06	y	1	1	12	Gate1DA06	Chr.12	20.8
chr.12-018	Rong-genetics-2004	GA__Ea0004B21	y	1	1	12	Gate4CA11	Chr.12	20.8
chr.12-019	Rong-genetics-2004	GA__Ea0002M12	y	1	1	12	Gate2BG06	Chr.12	22.6
chr.12-020	Rong-genetics-2004	PAR03_21	y	1	1	12	PAR3-21	Chr.12	26.2
chr.12-021	Rong-genetics-2004	A1252	y	1	1	12	A1252	Chr.12	26.2
chr.12-023	Rong-genetics-2004	GA__Ec0025D04	y	1	1	12	Unig25D04	Chr.12	30.2
chr.12-024	Rong-genetics-2004	coau0004K03	n	2	2	5, 12	Coau4K03	Chr.12	34.2
chr.12-026	Rong-genetics-2004	GA__Ea0001J23	y	1	1	12	Gate1CE12	Chr.12	34.2
chr.12-027	Rong-genetics-2004	GA__Ea0001D07	y	1	1	12	Gate1CB04	Chr.12	37.3
chr.12-030	Rong-genetics-2004	GA__Ea0001I17	n	2	2	12, 13	Gate1AE09	Chr.12	40.3
chr.12-031	Rong-genetics-2004	GA__Ea0001I18	y	1	1	12	Gate1BE09	Chr.12	40.3
chr.12-032	Rong-genetics-2004	GA__Ea0004M12	y	1	1	12	Gate4BG06	Chr.12	40.3
chr.12-034	Rong-genetics-2004	A1111	y	1	1	12	A1111	Chr.12	40.3
chr.12-035	Rong-genetics-2004	G1263	y	1	1	12	G1263	Chr.12	40.3
chr.12-036	Rong-genetics-2004	GA__Ea0001F22	y	1	1	12	Gate1DC11	Chr.12	40.3
chr.12-038	Rong-genetics-2004	pGH724	y	1	1	12	pGH724	Chr.12	41.4
chr.12-039	Rong-genetics-2004	PAR0999	y	1	1	12	PAR0999	Chr.12	43.8
chr.12-040	Rong-genetics-2004	GA__Ea0004N11	y	1	1	12	Gate4CG06	Chr.12	46.5
chr.12-041	Rong-genetics-2004	A1210	n	2	2	12, 26	A1210	Chr.12	46.5
chr.12-042	Rong-genetics-2004	GA__Ec0024C11	n	2	2	3, 12	Unig24C11	Chr.12	48.2
chr.12-043	Rong-genetics-2004	P11_23	y	1	1	12	P11-23	Chr.12	48.2
chr.12-044	Rong-genetics-2004	GA__Ea0002G08	n	2	2	3, 12	Gate2BD04	Chr.12	51.4
chr.12-046	Rong-genetics-2004	GA__Ea0028I12	y	2	1	12	Gafb28I12	Chr.12	52.4
chr.12-047	Rong-genetics-2004	GA__Eb0043P17	y	1	1	12	ESTS105	Chr.12	53.5
chr.12-048	Rong-genetics-2004	GA__Ea0028I12	y	2	1	12	Gafb28I12	Chr.12	54.1
chr.12-050	Rong-genetics-2004	GA__Eb0042B23	y	1	1	12	ESTS146	Chr.12	55.4
chr.12-051	Rong-genetics-2004	GA__Ec0022H11	n	2	2	11, 12	Unig22H11	Chr.12	56.3
chr.12-052	Rong-genetics-2004	PAR0244	y	1	1	12	PAR0244	Chr.12	56.3
chr.12-053	Rong-genetics-2004	P06_25	y	1	1	12	P06-25	Chr.12	56.3
chr.12-054	Rong-genetics-2004	coau0002I13	y	1	1	12	Coau2I13	Chr.12	57.2
chr.12-055	Rong-genetics-2004	pAR10F10	n	2	2	12, 26	pAR10F10	Chr.12	57.8
chr.12-056	Rong-genetics-2004	GA__Ea0029C08	y	1	1	12	Gafb29C08	Chr.12	58.1
chr.12-057	Rong-genetics-2004	pGH540	y	1	1	12	pGH540	Chr.12	59
chr.12-058	Rong-genetics-2004	pGH565	y	2	1	12	pGH565	Chr.12	59
chr.12-059	Rong-genetics-2004	PAR0563	n	2	2	12, 26	PAR0563	Chr.12	59
chr.12-061	Rong-genetics-2004	PAR0155	y	1	1	12	PAR0155	Chr.12	59
chr.12-063	Rong-genetics-2004	pGH565	y	2	1	12	pGH565	Chr.12	69.4
chr.12-064	Rong-genetics-2004	GA__Ea0021C08	y	1	1	12	Gafb21C08	Chr.12	71
chr.12-065	Rong-genetics-2004	GA__Ea0003O05f	n	2	2	12, 13	Gate3AH03	Chr.12	77.7
chr.12-066	Rong-genetics-2004	GA__Ea0001E06	y	1	1	12	Gate1BC03	Chr.12	82.4
chr.12-070	Rong-genetics-2004	GA__Ea0001C17f	n	2	2	9, 12	Gate1AB09	Chr.12	103.7
chr.12-073	Rong-genetics-2004	GA__Ea0001E15	y	1	1	12	Gate1AC08	Chr.12	128.2
chr.12-074	Rong-genetics-2004	GA__Ea0001H21	y	1	1	12	Gate1CD11	Chr.12	132.8
chr.12-076	Rong-genetics-2004	GA__Ea0003M18	n	2	2	3, 12	Gate3BG09	Chr.12	138.2
chr.12-077	Rong-genetics-2004	GA__Ec0026C04	n	2	2	7, 12	Unig26C04	Chr.12	141.7
chr.12-078	Rong-genetics-2004	GA__Ec0027G02	y	2	1	12	Unig27G02	Chr.12	141.7
chr.12-079	Rong-genetics-2004	PAR01C06	n	2	2	12, 26	PAR01C06	Chr.12	141.7
chr.12-080	Rong-genetics-2004	GA__Ea0002J15	y	1	1	12	Gate2CE08	Chr.12	142.4
chr.12-082	Rong-genetics-2004	GA__Ec0025C10	y	1	1	12	Unig25C10	Chr.12	145.9
chr.12-083	Rong-genetics-2004	GA__Ec0027G02	y	2	1	12	Unig27G02	Chr.12	145.9
chr.12-084	Rong-genetics-2004	A1557	y	1	1	12	A1557	Chr.12	145.9
chr.12-085	Rong-genetics-2004	GA__Ec0006B09	y	1	1	12	Unig06B09	Chr.12	146.8
chr.12-086	Rong-genetics-2004	GA__Ec0026G02	y	1	1	12	Unig26G02	Chr.12	147.7
chr.12-087	Rong-genetics-2004	GA__Ec0028G04	y	1	1	12	Unig28G04	Chr.12	147.7
chr.12-089	Rong-genetics-2004	pAR1004	y	1	1	12	pAR1004	Chr.12	149.5
chr.12-090	Rong-genetics-2004	A1740	y	1	1	12	A1740	Chr.12	149.5
chr.12-091	Rong-genetics-2004	PAR0982	y	1	1	12	PAR0982	Chr.12	149.5
chr.12-092	Rong-genetics-2004	PAR0565	y	1	1	12	PAR0565	Chr.12	149.5
chr.12-094	Rong-genetics-2004	PAR06B11	y	1	1	12	PAR06B11	Chr.12	150.4
chr.12-096	Rong-genetics-2004	A1719	n	2	2	12, 26	A1719	Chr.12	150.4
chr.12-097	Rong-genetics-2004	PXP2_78	y	1	1	12	PXP2-78	Chr.12	150.4
chr.12-098	Rong-genetics-2004	PAR06E10	n	2	2	12, 26	PAR06E10	Chr.12	150.4
chr.12-099	Rong-genetics-2004	pGH405	y	1	1	12	pGH405	Chr.12	150.4
chr.12-100	Rong-genetics-2004	GA__Ea0004L06	n	2	2	9, 12	Gate4DF03	Chr.12	154.6
chr.12-103	Rong-genetics-2004	GA__Ec0025G11	y	1	1	12	Unig25G11	Chr.12	169.7
chr.12-109	Rong-genetics-2004	pGH331	y	1	1	12	pGH331	Chr.12	182.4
chr.12-110	Rong-genetics-2004	GA__Ea0003F01f	n	2	2	12, 14	Gate3CC01	Chr.12	182.4
chr.12-112	Rong-genetics-2004	GA__Ea0004E02	n	3	3	3, 12, 13	Gate4BC01	Chr.12	186.9
chr.12-113	Rong-genetics-2004	GA__Ec0028B03	y	1	1	12	Unig28B03	Chr.12	192
chr.12-114	Rong-genetics-2004	A1685	n	2	2	12, 26	A1685	Chr.12	197.7
chr.12-115	Rong-genetics-2004	G1176	y	1	1	12	G1176	Chr.12	197.7
chr.12-117	Rong-genetics-2004	GA__Ea0003C08	y	1	1	12	Gate3BB04	Chr.12	199.4
chr.12-118	Rong-genetics-2004	GA__Ea0003K04	n	2	2	6, 12	Gate3BF02	Chr.12	203.3
chr.12-119	Rong-genetics-2004	GA__Ec0027F05	y	1	1	12	Unig27F05	Chr.12	203.3
chr.12-120	Rong-genetics-2004	pGH337	y	1	1	12	pGH337	Chr.12	205.1
chr.12-121	Rong-genetics-2004	GA__Ea0003F11f	y	1	1	12	Gate3CC06	Chr.12	207.5
chr.12-122	Rong-genetics-2004	PAR0177	n	2	2	12, 26	PAR0177	Chr.12	213.6
chr.12-140	Lacape-Genome-2003	BNL1707	n	3	3	9, 12, 13	BNL1707	Chr.12	87.8
chr.12-173	Nguyen-TAG-2004	pAR03_42	y	1	1	12	pAR03_42	Chr.12	15
chr.12-176	Nguyen-TAG-2004	A1583	n	3	3	12, 15, 17	A1583b	Chr.12	30
chr.12-187	Nguyen-TAG-2004	BNL1673	n	2	2	12, 22	BNL1673	Chr.12	77
chr.12-191	Nguyen-TAG-2004	BNL1227	n	2	2	12, 26	BNL1227b	Chr.12	108
chr.12-201	Nguyen-TAG-2004	BNL3835a	n	2	2	4, 12	BNL3835a	Chr.12	136
chr.12-215	Nguyen-TAG-2004	BNL3599	n	2	2	12, 26	BNL3599	Chr.12	149
chr.12-255	Han-MGG-2004	NAU1301	y	1	1	12	NAU1301-200	Chr.12	21.4
chr.12-256	Han-MGG-2004	JESPR300	n	3	2	12, 26	JESPR300-250	Chr.12	38.7
chr.12-262	Han-MGG-2004	NAU915	n	2	2	12, 26	NAU915-200	Chr.12	123.2
chr.12-263	Han-MGG-2004	NAU1151	n	4	2	6, 12	NAU1151-160	Chr.12	156.3
chr.12-265	Han-MGG-2004	NAU943	n	3	2	3,12	NAU943-170	Chr.12	171.6
chr.12-270	Han-MGG-2004	NAU1278	y	1	1	12	NAU1278-270	Chr.12	246.5
chr.12-272	Han-MGG-2004	NAU1237	y	1	1	12	NAU1237-255	Chr.12	253.7
chr.12-274	Han-MGG-2004	JESPR270	y	1	1	12	JESPR270-75	Chr.12	261.6
chr.12-277	Han-MGG-2004	NAU1274	n	4	2	12, 26	NAU1274-440	Chr.12	282.9
chr.12-363	James-MGG-2006	MUSB0303	y	1	1	12	MBb018A08r	Chr.12	14.8
chr.12-364	James-MGG-2006	MUSB0497b	y	1	1	12	MBb019L10f	Chr.12	0
chr.12-365	James-MGG-2006	MUSB0799a	y	1	1	12	MBb025P19r	Chr.12	22.9
chr.12-366	James-MGG-2006	MUSB1117a	y	1	1	12	MBb033F18f	Chr.12	53.4
chr.12-367	James-MGG-2006	MUSB1242	y	1	1	12	MBb038A08f	Chr.12	24.9
chr.12-368	James-MGG-2006	MUSB1307	y	1	1	12	MBb045F08f	Chr.12	0
chr.12-369	James-MGG-2006	MUSB0846a	y	1	1	12	MBb037C16r	Chr.12	23.6
chr.12-370	James-MGG-2006	MUSB0846b	y	1	1	12	MBb037C16r	Chr.12	26.7
chr.12-371	James-MGG-2006	MUSB0846c	y	1	1	12	MBb037C16r	Chr.12	32.2
chr.12-372	yu-2007	TMB0799	Y	1	1	12	TMB0799	Chr.12	8.354
chr.12-373	yu-2007	TMB1146	Y	1	1	12	TMB1146	Chr.12	22.622
chr.12-374	yu-2007	TMB2557	Y	1	1	12	TMB2557	Chr.12	55.219
Note: contigs for chromosome 12. in taotal, 118 markers were used to identified the 220 contigs

## Sheet: by marker name-118
marker name	marker type	GD	no of contigs	map	chr		contigs
A1111	STS/RFLP	40.3	5	F	12		1991 19 2592 12994 5683
A1210	STS/RFLP	38.0, 38.5, 46.5	4	P	12		1991 849 2366 12988
A1252	STS/RFLP	21.0, 22.0, 26.2	19	P	12		3431 612 2464 1986 5 2909 1132 899 10 12 3181 776 210 1095 5204 8720 13007 13137 2592
A1557	STS/RFLP	145.9	2	F	12		1953 13011
A1583	STS/RFLP	29.4, 30.0	2	P	12		4742 2653
A1614	STS/RFLP	1.8	4	P	12		3278 4285 2592 13192
A1685	STS/RFLP	197.7	1	P	12		4937
A1719	STS/RFLP	135, 136.3, 150.4	3	P	12		13211 2366 907
A1740	STS/RFLP	149.5	3	F	12		1790 778 5983
GA__Ea0004N11	STS/RFLP	46.5	3	P	12		2712 1991 10638
BNL1227	SSR	108.0, 109.4	2	P	12		13078 13211
BNL1673	SSR	77.8, 175.9	2	P	12		13117 13227
BNL1707	SSR	87.8	5	P	12		1528 1543 13128 13028 13111
BNL3599	SSR	147.8, 149, 265.2	6	P	12		849 685 4042 4181 5875 5672
BNL3835	SSR	136.0, 137.2	4	P	12		2807 684 6827 9888
BNL4059	SSR	0, 5.9, 56.7	9	P	12		467 1095 20 1991 2592 1702 13193 13210 13110
coau0002A18	STS/RFLP	1.8	1	F	12		4
coau0002I13	STS/RFLP	57.2	1	F	12		11758
Coau0004K03	STS/RFLP	34.2	7	P	12		476 4452 1991 2758 13227 13020 13204
G1176	STS/RFLP	197.7	1	F	12		2986
G1263	STS/RFLP	40.3	3	F	12		13220 5683 12968
GA__Ea0001B12	STS/RFLP	20.8	6	F	12		264 14 1991 899 10 1095
GA__Ea0001D07f	STS/RFLP	37.3	3	F	12		849 476 5589
GA__Ea0001E06	STS/RFLP	82.4	4	F	12		221 2496 13011 5589
GA__Ea0001E15	STS/RFLP	128.2	1	F	12		451
GA__Ea0001F22	STS/RFLP	40.3	0	F	12	Cav005p15	single
GA__Ea0001H21	STS/RFLP	132.8	11	F	12		3253 355 1018 2503 1132 4427 465 1442 13195 13185 6059
GA__Ea0001I17	STS/RFLP	40.3	1	P	12		5589
GA__Ea0001I18	STS/RFLP	40.3	1	F	12		3694
GA__Ea0001J23	STS/RFLP	34.2	2	F	12		2825 13194
GA__Ea0002G08	STS/RFLP	51.4	0	P	12	Cbv055e21	multi
GA__Ea0002J15	STS/RFLP	142.4	1	F	12		3563
GA__Ea0002M12	STS/RFLP	22.6	1	F	12		2194
GA__Ea0003C08	STS/RFLP	199.4	1	F	12		4516
GA__Ea0003K04	STS/RFLP	203.3	0	P	12	Cbv092j18	multi
GA__Ea0003M18	STS/RFLP	138.2	5	P	12		8 3345 684 3872 12973
GA__Ea0004B21	STS/RFLP	20.8	4	F	12		1664 1991 1132 8450
GA__Ea0004E02	STS/RFLP	186.9	2	P	12		20 5683
GA__Ea0004L06	STS/RFLP	154.6	10	P	12		4057 3247 1643 2982 968 5019 13237 13174 13238 5683
GA__Ea0004M12	STS/RFLP	40.3	2	F	12		4685 13194
GA__Ea0004N11	STS/RFLP	46.5	8	F	12		21 13 476 4452 1991 2366 13199 13204
GA__Ea0021C08	STS/RFLP	71	2	F	12		907 849
GA__Ea0028I12	STS/RFLP	52.4, 54.1	3	P	12		2704 13182 18009
GA__Ea0029C08	STS/RFLP	58.1	5	F	12		2592 1790 19 1316 907
GA__Eb0042B23	STS/RFLP	55.4	5	F	12		5109 13024 13179 12985 13009
GA__Eb0043P17	STS/RFLP	53.5	5	F	12		2552 1664 3261 8720 5433
GA__Ec0006B09	STS/RFLP	146.8	1	F	12		3583
GA__Ec0022H11	STS/RFLP	56.3	5	P	12		2704 849 8720 5589 13009
GA__Ec0023F10	STS/RFLP	1.8	1	F	12		5433
GA__Ec0024C11	STS/RFLP	48.2	1	P	12		2602
GA__Ec0025C10	STS/RFLP	145.9	3	F	12		19 12994 12992
GA__Ec0025D04	STS/RFLP	30.2	3	F	12		4330 1991 13193
GA__Ec0025G11	STS/RFLP	169.7	4	F	12		13115 5683 7487 13238
GA__Ec0026C04	STS/RFLP	141.7	3	P	12		4912 436 2722
GA__Ec0026G02	STS/RFLP	147.7	1	F	12		1132
GA__Ec0027F05	STS/RFLP	203.3	1	F	12		2592
GA__Ec0027G02	STS/RFLP	141.7, 145.9	6	P	12		1790 19 1316 778 24 13030
GA__Ec0028B03	STS/RFLP	192	1	F	12		20
GA__Ec0028B06f	STS/RFLP	20.8	3	P	12		476 1991 8450
GA__Ec0028B12	STS/RFLP	1.8	8	F	12		476 1132 2102 3717 3181 2194 20 8720
GA__Ec0028G04	STS/RFLP	147.7	6	F	12		3253 2503 4029 13011 13087 6059
Gafb28I12	STS/RFLP	52.4, 54.1	4	P	12		12994 19 2592 2758
Gate1AB09	STS/RFLP	103.7	6	P	12		3663 19 2592 4592 8720 13180
Gate3AH03	STS/RFLP	77.7	2	P	12		234 13178
Gate3CC01	STS/RFLP	182.4	4	P	12		595 3106 2314 7487
Gate3CC06	STS/RFLP	207.5	1	F	12		3457
JESPR270	SSR	261.6	1	F	12		13067
JESPR300	SSR	38.7, 48.8, 49.5	1	P	12		2835
MUSB0303	SSR	14.8	1	F	12		13097
MUSB0497b	SSR	0	0	F	12	Max019l10	single
MUSB0799a	SSR	22.9	1	F	12		13021
MUSB0846a	SSR	23.6	1	F	12		770
MUSB0846b	SSR	26.7	1	F	12		770
MUSB0846c	SSR	32.2	1	F	12		770
MUSB1117a	SSR	53.4	1	F	12		13114
MUSB1242	SSR	24.9	1	F	12		313
MUSB1307	SSR	0	1	F	12		4339
NAU1151	SSR	156.3	9	P	12		234 4235 496 2972 3313 1091 210 5390 13227
NAU1237	SSR	253.7	5	F	12		3583 10 1528 13000 12999
NAU1274	SSR	282.9	3	P	12		4325 1393 13119
NAU1278	SSR	246.5	3	F	12		849 2653 12999
NAU1301	SSR	21.4	18	F	12		5059 2072 234 2972 19 1289 788 3306 1145 496 4786 3699 1784 1729 12969 5943 5944 5390
NAU915	SSR	123.2	5	P	12		2416 1109 1217 5678 13057
NAU943	SSR	171.6	3	P	12		496 210 2653
P06-25	STS/RFLP	56.3	5	F	12		4282 495 13054 13178 13224
P11-23	STS/RFLP	48.2	3	F	12		3782 1628 5589
pAR0006	STS/RFLP	8	2	F	12		13238 5683
PAR0101	STS/RFLP	0	12	P	12		20 14 3431 1991 2592 12 3181 1095 8720 13007 13056 8450
PAR0155	STS/RFLP	59	4	F	12		1790 2744 1316 2592
PAR0177	STS/RFLP	213.6	1	P	12		20
PAR01C06	STS/RFLP	141.7	16	P	12		1790 19 1316 778 2 1837 2033 4166 1132 3154 3417 1837 12994 13159 13148 10638
PAR0244	STS/RFLP	56.3	2	F	12		5589 13009
PAR04-14	STS/RFLP	40.3	3	P	12		1991 19 2592
PAR0563	STS/RFLP	59	5	P	12		1991 19 2592 1145 234
PAR0565	STS/RFLP	149.5	1	F	12		5231
PAR06B11	STS/RFLP	150.4	2	F	12		13212 5397
PAR06E10	STS/RFLP	150.4	1	P	12		7487
PAR0982	STS/RFLP	149.5	1	F	12		13019
PAR0999	STS/RFLP	43.8	2	F	12		2592 13094
pAR1004	STS/RFLP	149.5	4	F	12		19 1132 2464 12994
PAR10F10	STS/RFLP	57.8	10	P	12		1790 4166 1991 19 1316 1644 2592 13182 13015 13193
PAR3-21	STS/RFLP	26.2	2	F	12		210 13265
pAR3-42	STS/RFLP	9	2	F	12		20 13258
pGH331	STS/RFLP	182.4	1	F	12		1077
pGH337	STS/RFLP	205.1	1	F	12		2592
pGH405	STS/RFLP	150.4	2	F	12		1 5683
PGH492	STS/RFLP	13.6	1	F	12		2592
pGH540	STS/RFLP	59	1	F	12		907
pGH565	STS/RFLP	59, 69.4	4	P	12		907 13182 13092 13011
pGH711	STS/RFLP	5.9	5	F	12		1991 1132 2102 2592 5683
PGH724	STS/RFLP	41.4	15	F	12		4285 2072 687 1991 19 2592 2758 4330 13002 13192 13227 12992 12994 13165 13204
pGH829	STS/RFLP	10.2	7	F	12		1991 2592 210 1095 13002 13238 5683
PXP2_75	STS/RFLP	5.9	1	P	12		1393
PXP2-78	STS/RFLP	150.4	1	F	12		922
TMB0799	SSR		5	F	12		76, 941, 3126, 3465, 3754
TMB0874	SSR	22.62	4	F	12		2650 1106 13014 13103
TMB1146	SSR		1	F	12		941
TMB2557	SSR		1	F	12		935
Note: contigs for chromosome 12, 118 markers and their correspondent contigs

## Sheet: shared clones between 12 and 26
number	shared	Ctg No chr26	Clone number	all the Marker number	12-26 marker number	chr26 specific contig	homologous marker	chromosome specific marker	Contig Size	homologous chr
1	m	ctg10	16	8	5	n	n	y	150	15 12 2 99
2	m	ctg1018	9	2	2	n	n	y	74	12
3	m	ctg10638	6	11	4	n	y	y	52	12 99
4	m	ctg1095	8	6	4	y	n	y	79	12 25
5	m	ctg1109	8	2	1	y	n	y	77	6 12
6	m	ctg1132	6	20	11	n	y	y	90	12 16 22 36 23 18 99
7	m	ctg1145	5	7	2	n	y	y	76	12 9 99
8	m	ctg12	23	6	2	n	y	y	256	12 10 18 2 99
9	m	ctg1217	8	2	1	y	n	y	50	22 12
10	m	ctg12988	2	2	2	n	y	y	51	12
11	m	ctg12992	2	4	3	n	y	y	77	2 7 26
12	m	ctg12994	2	14	9	n	y	y	67	2 7 10 12 18 23 26
13	m	ctg13007	2	4	4	N	Y	Y	78	12
14	m	ctg13011	2	12	6	N	Y	Y	45	12 26 30 99
15	m	ctg13015	3	1	1	N	Y	N	39	12
16	m	ctg13056	2	1	1	N	Y	N	33	12
17	m	ctg13057	3	1	1	n	y	n	64	12
18	m	ctg13078	2	1	1	N	Y	N	64	12
19	m	ctg13119	3	1	1	N	Y	N	39	12
20	m	ctg13148	3	2	1	N	Y	N	66	12 18
21	m	ctg13159	2	2	2	N	Y	N	57	12
22	m	ctg1316	9	14	9	n	y	y	80	10 17 18 19 20 12
23	m	ctg13182	4	12	6	N	Y	Y	56	26
24	m	ctg13192	4	3	2	N	Y	Y	75	12
25	m	ctg13193	4	4	3	N	Y	Y	81	7 12
26	m	ctg13194	3	6	5	N	Y	Y	45	10 12
27	m	Ctg13195	3	2	2	N	Y	Y	47	12
28	m	ctg13211	2	2	2	N	Y	N	62	26
29	m	ctg13227	3	10	5	N	Y	Y	62	12
30	m	ctg13238	3	8	6	N	Y	Y	48	17 19 10 18 12 20
31	m	Ctg13258	16	15	9	N	Y	Y	50	26
32	m	ctg13265	2	2	2	N	Y	Y	46	12 8
33	m	ctg1393	7	4	3	n	y	y	76	4 12
34	m	ctg14	27	7	3	n	y	y	61	12 22 99
35	m	ctg1442	7	2	2	n	n	y	75	12
36	m	ctg1644	7	1	1	n	y	n	56	12
37	m	ctg1790	10	15	9	n	y	y	104	10 17 18 19 20 12
38	m	ctg1837	8	2	1	n	y	n	67	12 18
39	m	ctg19	121	32	18	n	y	y	317	7 10 12 14 2 18 15 17 99
40	m	ctg2	22	2	1	n	y	n	149	12 99
41	m	ctg20	127	36	12	n	y	y	270	12 13 20 15 16 17 18 1 99
42	m	ctg2033	6	3	2	n	y	y	87	12 18
43	m	ctg2194	9	3	3	n	y	y	71	12
44	m	ctg234	12	5	3	y	n	y	87	12 14 18
45	m	ctg2366	7	10	4	n	y	y	87	6 8 26 22 12
46	m	ctg2416	9	1	1	y	n	y	96	12
47	m	ctg2503	9	3	2	y	n	y	54	12
48	m	ctg2592	6	48	23	n	y	y	48	2 4 5 11 12 13 14 7 8
49	m	ctg2712	6	2	1	n	y	n	83	12 99
50	m	ctg2758	13	5	3	y	n	y	106	12 99
51	m	ctg3154	8	3	2	n	y	y	110	12 18
52	m	ctg3181	7	6	6	n	y	y	151	12
53	m	ctg3253	9	7	4	n	y	y	104	12 24 27
54	m	ctg3261	8	6	2	n	n	y	103	11 12 16 26 99
55	m	ctg3278	6	2	2	n	y	y	59	12
56	m	ctg3417	5	3	2	y	n	y	64	10 12
57	m	ctg3431	8	2	2	n	y	y	59	12
58	m	ctg3583	8	8	2	y	n	y	203	8 10 12 13 18 22 26
59	m	ctg3694	6	2	2	n	n	y	89	12
60	m	ctg4042	5	2	1	n	y	n	56	26
61	m	ctg4166	6	10	4	n	y	y	57	11 22 16 23 26 12
62	m	ctg4181	9	1	1	n	y	n	76	12
63	m	ctg4235	6	4	2	n	y	y	99	8 12
64	m	ctg4285	6	4	2	n	y	y	82	7 12 99
65	m	ctg4427	7	2	2	n	n	y	111	12
66	m	ctg465	22	3	2	y	n	y	440	12
67	m	ctg5672	7	1	1	n	y	n	85	26
68	m	ctg5678	6	1	1	n	y	n	69	26
69	m	ctg5683	5	17	12	n	y	y	59	8 10 12 13 18 26
70	m	ctg5875	6	1	1	n	y	n	53	26
71	m	ctg685	15	1	1	n	y	n	169	12
72	m	ctg7487	6	10	5	n	y	y	74	12 14 26 32 38 99
73	m	ctg776	11	4	3	n	n	y	186	12 27
74	m	ctg778	11	9	6	n	y	y	100	12
75	m	ctg849	9	10	6	n	y	y	84	12 99
76	m	ctg907	6	19	7	n	y	y	53	5 12 99 4 6 27 21 24
		total number=	791
* Total number of clones for chromosomes 12 (1912) and 26(1064) was 2,976; between them, 791 clones were shared between the two chromosomes
