# Supplementary material for: An integrated genetic and physical map of homoeologous chromosomes 12 and 26 in Upland cotton (G. hirsutum L.)
Source: BMC Genomics. 2008 Feb 28;9:108. doi: 10.1186/1471-2164-9-108 (PMC2270834; doi:10.1186/1471-2164-9-108)
Supplement: Additional file 3 — Contigs for chromosome 26. This dataset listed all the contigs for chromosome 26 [file 1471-2164-9-108-S3.xls]

## Sheet: by contig number(115)
no	marker name	GD	Ctg No chr26	Clone number	all the Marker number	12-26 marker number	chr26 specific contig	homologous marker	chromosome specific marker	Contig Size	homologous chr
1			ctg2	22	2	1	n	y	n	149	12 99
2			ctg6	20	2	1	y	n	y	168
3			ctg10	16	8	5	n	n	y	150	15 12 2 99
4			ctg12	23	6	2	n	y	y	256	12 10 18 2 99
5			ctg14	27	7	3	n	y	y	61	12 22 99
6			ctg17	20	3	1	y	n	y	25	27 99
7			ctg19	121	32	18	n	y	y	317	7 10 12 14 2 18 15 17 99
8			ctg20	127	36	12	n	y	y	270	12 13 20 15 16 17 18 1 99
9			ctg183	34	28	1	y	n	y	109	2 8 11 13 14 15 16 17 20 22 23
10			ctg234	12	5	3	y	n	y	87	12 14 18
11			ctg465	22	3	2	y	n	y	440	12
12			ctg497	13	3	2	y	n	y	57	99	very good
13			ctg685	15	1	1	n	y	n	169	12
14			ctg776	11	4	3	n	n	y	186	12 27
15			ctg778	11	9	6	n	y	y	100	12
16			ctg807	12	2	1	y	n	y	209	12 21
17			ctg849	9	10	6	n	y	y	84	12 99
18			ctg907	6	19	7	n	y	y	53	5 12 99 4 6 27 21 24
19			ctg969	10	3	1	y	n	y	129	8 99
20			ctg1018	9	2	2	n	n	y	74	12
21			ctg1041	7	1	1	y	n	y	91
22			ctg1095	8	6	4	y	n	y	79	12 25	check and delete one marker
23			ctg1102	7	1	1	y	n	y	54
24			ctg1109	8	2	1	y	n	y	77	6 12
25			ctg1132	6	20	11	n	y	y	90	12 16 22 36 23 18 99
26			ctg1145	5	7	2	n	y	y	76	12 9 99
27			ctg1217	8	2	1	y	n	y	50	22 12
28			ctg1316	9	14	9	n	y	y	80	10 17 18 19 20 12
29			ctg1393	7	4	3	n	y	y	76	4 12
30			ctg1442	7	2	2	n	n	y	75	12
31			ctg1644	7	1	1	n	y	n	56	12
32			ctg1651	7	1	1	y	n	y	56
33			ctg1661	9	1	1	y	n	y	99
34			ctg1790	10	15	9	n	y	y	104	10 17 18 19 20 12
35			ctg1837	8	2	1	n	y	n	67	12 18
36			ctg1920	10	1	1	y	n	y	108
37			ctg1991	8	59	28	n	y	y	103	7 14 23 10 26 99 12
38			ctg2033	6	3	2	n	y	y	87	12 18
39			ctg2194	9	3	3	n	y	y	71	12
40			ctg2366	7	10	4	n	y	y	87	6 8 26 22 12
41			ctg2416	9	1	1	y	n	y	96	12
42			ctg2503	9	3	2	y	n	y	54	12
43			ctg2592	6	48	23	n	y	y	48	2 4 5 11 12 13 14 7 8
44			ctg2712	6	2	1	n	y	n	83	12 99
45			ctg2758	13	5	3	y	n	y	106	12 99
46			ctg3154	8	3	2	n	y	y	110	12 18
47			ctg3181	7	6	6	n	y	y	151	12
48			ctg3253	9	7	4	n	y	y	104	12 24 27
49			ctg3261	8	6	2	n	n	y	103	11 12 16 26 99
50			ctg3278	6	2	2	n	y	y	59	12
51			ctg3340	5	2	1	y	n	y	76	26 31
52			ctg3417	5	3	2	y	n	y	64	10 12
53			ctg3431	8	2	2	n	y	y	59	12
54			ctg3566	8	4	1	y	n	y	56	26 39 99
55			ctg3583	8	8	2	y	n	y	203	8 10 12 13 18 22 26
56			ctg3694	6	2	2	n	n	y	89	12
57			ctg4042	5	2	1	n	y	n	56	26
58			ctg4166	6	10	4	n	y	y	57	11 22 16 23 26 12
59			ctg4181	9	1	1	n	y	n	76	12
60			ctg4235	6	4	2	n	y	y	99	8 12
61			ctg4285	6	4	2	n	y	y	82	7 12 99
62			ctg4427	7	2	2	n	n	y	111	12
63			ctg4544	5	1	1	y	n	y	76	26
64			ctg4917	5	1	1	y	n	y	72	26
65			ctg4937	5	18	5	y	n	y	54	12 99	check and delete one marker
66			ctg5017	5	1	1	y	n	y	88	26
67			ctg5480	6	1	1	y	n	y	78	26
68			ctg5672	7	1	1	n	y	n	85	26
69			ctg5678	6	1	1	n	y	n	69	26
70			ctg5683	5	17	12	n	y	y	59	8 10 12 13 18 26
71			ctg5875	6	1	1	n	y	n	53	26
72			ctg5893	8	2	1	y	n	y	51	22 26
73			ctg6072	6	1	1	y	n	y	71	26
74			ctg7487	6	10	5	n	y	y	74	12 14 26 32 38 99
75			ctg7969	2	1	1	y	n	y	70	26
76			ctg8766	5	1	1	y	n	y	70	26
77			ctg8898	5	1	1	y	n	y	70	26
78			ctg10638	6	11	4	n	y	y	52	12 99
79			ctg11037	7	1	1	y	n	y	82	26
80			ctg11575	3	3	1	y	n	y	73	1 13 99
81			ctg12959	3	1	1	y	n	y	54	26
82			ctg12986	2	2	1	y	n	y	72	8 26
83			ctg12988	2	2	2	n	y	y	51	12
84			ctg12992	2	4	3	n	y	y	77	2 7 26
85			ctg12994	2	14	9	n	y	y	67	2 7 10 12 18 23 26
86			ctg13001	2	2	1	y	n	Y	86	26 99
87			ctg13003	2	14	4	Y	N	Y	48	12 99
88			ctg13007	2	4	4	N	Y	Y	78	12
89			ctg13011	2	12	6	N	Y	Y	45	12 26 30 99
90			ctg13015	3	1	1	N	Y	N	39	12
91			ctg13049	2	1	1	Y	N	Y	81	26
92			ctg13056	2	1	1	N	Y	N	33	12
93			ctg13057	3	1	1	n	y	n	64	12
94			ctg13074	5	2	1	Y	N	Y	84	23 26
95			ctg13078	2	1	1	N	Y	N	64	12
96			ctg13090	2	1	1	Y	N	Y	57	26
97			ctg13119	3	1	1	N	Y	N	39	12
98			ctg13121	3	1	1	Y	N	Y	58	26
99			ctg13131	3	1	1	Y	N	Y	57	26
100			ctg13148	3	2	1	N	Y	N	66	12 18
101			ctg13159	2	2	2	N	Y	N	57	12
102			ctg13164	2	2	2	Y	N	Y	56	26
103			ctg13182	4	12	6	N	Y	Y	56	26
104			ctg13192	4	3	2	N	Y	Y	75	12
105			ctg13193	4	4	3	N	Y	Y	81	7 12
106			ctg13194	3	6	5	N	Y	Y	45	10 12
107			Ctg13195	3	2	2	N	Y	Y	47	12
108			ctg13211	2	2	2	N	Y	N	62	26
109			ctg13217	4	1	1	Y	N	Y	72	12
110			ctg13227	3	10	5	N	Y	Y	62	12
111			ctg13236	4	1	1	Y	N	Y	51	26
112			ctg13238	3	8	6	N	Y	Y	48	17 19 10 18 12 20
113			Ctg13258	16	15	9	N	Y	Y	50	26
114			ctg13265	2	2	2	N	Y	Y	46	12 8
115			ctg2877	7	1	1	y	n	y	54
			clone number=	1064
				max019b01						45
				cbv108c05						39
				cbv056m20						27
				cbv056G15						25
				cbv046k05						7
				cbv029g17						29
				Cbv058i11						51
				cav005p15						19
								total unique bands=		10192
								total contig length=		34.2349
Note: contigs for chromosome 26; there are 10,192 uniue bands for the chromosome 26, and the chromosome coverage is 34.23Mb

## Sheet: by marker name(65)
no	marker name	marker type	no of contigs	chr	GD	map		contigs
1	A1614	STS/RFLP	4	26	0	P		4285 2592 3278 13192
2	MUSB0411	SSR	0	26	0	F	Single
3	PAR0101	STS/RFLP	10	26	4.9	P		20 14 3431 1991 2592 12 3181 1095 13007 13056
4	PAR0807	STS/RFLP	0	26	4.9	F	Single 2
5	GA__Ec0025H12	STS/RFLP	11	26	10.9	F		14 1991 10 1651 1661 3566 2758 12988 13011 13227 13236
6	PXP2-75	STS/RFLP	1	26	10.9	P		1393
7	BNL3368	SSR	2	26	21.2	F		2592 10
8	Unig28B06	SSR	2	26	30.6	P		1991 13182
9	G1037	STS/RFLP	0	26	33	F	Single
10	coau0004G22	STS/RFLP	0	26	41.2	F	Cbv056m20
11	GA__Ea0002H14	STS/RFLP	2	26	42.3	F		1991 13182
12	GA__Ea0002O16	STS/RFLP	1	26	43.2	F		1991
13	PAR08H02	STS/RFLP	1	26	43.2	F		13217
14	GA__Ec0028D04	STS/RFLP	4	26	45	F		1991 3340 13011 13131
15	GA__Ec0006D12	STS/RFLP	0	26	46.4	P	Single
16	GA__Ea0011P04	STS/RFLP	5	26	48.5	P		1991 4917 12986 13182 10638
17	G1261	STS/RFLP	3	26	49.6	P		1991 1102 13001
18	G1155	STS/RFLP	1	26	51.4	F		2194
19	A1210	STS/RFLP	4	26	52.3	P		1991 849 2366 12988
20	G1203	STS/RFLP	2	26	52.3	F		13074 11575
21	G1061	STS/RFLP	6	26	54	F		1991 19 1316 3181 776 13007
22	BE051974	STS/RFLP	3	26	54.9	P		1991 2712 10638
23	pGH592	STS/RFLP	15	26	58.1	F		1041 3253 1018 497 2503 1132 1920 4427 3181 598 465 12994 13159 13148 10638
24	BNL2495	SSR	8	26	65.5	F		4166 497 3253 465 1442 12959 6072 7969
25	G1026	STS/RFLP	2	26	67.9	F		4544 13090
26	GA__Ea0002N04	STS/RFLP	0	26	70.6	P	Single
27	PAR04A05	STS/RFLP	11	26	72.4	F		1790 1991 19 1132 1316 3154 778 2033 3417 12994 13159
28	PAR10F12	STS/RFLP	5	26	72.4	P		1790 19 1991 1316 778
29	A1453	STS/RFLP	6	26	75.9	F		1991 19 5017 12994 12992 10638
30	BNL0341	SSR	3	26	77.5	F		1790 1316 778
31	PAR0563	STS/RFLP	5	26	79	P		1991 19 2592 1145 234
32	PAR10F10	STS/RFLP	10	26	79	P		1790 4166 19 1991 1316 1644 2592 13015 13182 13193
33	BNL3599	SSR	6	26	81.1	P		849 685 4042 4181 5875 5672
34	PAR01C06	STS/RFLP	16	26	89.1	P		1790 4166 19 1132 1316 3154 778 2033 3583 3417 2 1837 12994 13159 13148 10638
35	pAR0051	STS/RFLP	10	26	92.1	F		807 4166 19 1132 3181 17 12994 13007 11037 10638
36	PAR0354	STS/RFLP	2	26	92.1	F		20 5893
37	PAR1-19	STS/RFLP	1	26	92.1	F		20
38	PXP2-79	STS/RFLP	1	26	92.1	F		3261
39	A1524	STS/RFLP	1	26	106.2	F		1393
40	G1212	STS/RFLP	0	26	106.2	F	Single
41	PAR06E10	STS/RFLP	1	26	112	P		7487
42	GA__Ea0004D22	STS/RFLP	3	26	114.1	F		907 5683 13238
43	Gate3CG12	STS/RFLP	1	26	114.3	F		20
44	GA__Ea0022M15	STS/RFLP	2	26	116.4	P		5683 13238
45	PGH737	STS/RFLP	3	26	117.3	F		969 907 2366
46	A1264	STS/RFLP	1	26	121.5	F		13121
47	P09-03	STS/RFLP	1	26	121.5	P		13164
48	pGH350	STS/RFLP	1	26	121.5	F		13164
49	PAR0218	STS/RFLP	2	26	124.7	F		776 8898
50	coau0002M07	STS/RFLP	0	26	130.5	F	Cbv058i11
51	PAR01D07	STS/RFLP	1	26	136.2	F		4937
52	A1685	STS/RFLP	1	26	145.9	P		4937
53	G1005	STS/RFLP	4	26	145.9	F		20 4937 5480 13003
54	PAR03C01	STS/RFLP	4	26	147	F		4937 3278 3694 13003
55	GA__Ea0004O03	STS/RFLP	4	26	148.9	F		4937 13194 13049 13003
56	PAR0764	STS/RFLP	3	26	148.9	P		20 2592 7487
57	NAU915	SSR	5	26	151.9	P		2416 1109 1217 5678 13057
58	G1045	STS/RFLP	1	26	154.4	P		2592
59	PAR0177	STS/RFLP	1	26	157.4	P		20
60	M16-041	STS/RFLP	4	26	164.1	F		2592 4937 7487 13003
61	NAU1119	SSR	1	26	207.3	F		183
62	NAU1274	SSR	3	26	216.2	P		4235 1393 13119
63	BNL1227	SSR	2	26	73.9, 97.7, 127	P		13078 13211
64	A1719	STS/RFLP	3	26	78.4, 117.3	P		907 2366 13211
65	TMB0083	SSR	1	26		f		8766
Note: contigs for chromosome 26; markers and their contigs
