# Supplementary material for: An integrated genetic and physical map of homoeologous chromosomes 12 and 26 in Upland cotton (G. hirsutum L.)
Source: BMC Genomics. 2008 Feb 28;9:108. doi: 10.1186/1471-2164-9-108 (PMC2270834; doi:10.1186/1471-2164-9-108)
Supplement: Additional file 4 — Homology rates of the 13 pairs of the chromosomes. This data provided the homology rates of the 13 pairs of the homoeologous chromosomes. [file 1471-2164-9-108-S4.xls]

## Sheet: Sheet1
Table.S4 Homologous rates of the 13 pairs of the chromosomes
chromosome		c1*	c2	c3	c4	c5	c6	c7	c8	c9	c10	c11	c12	c13
	No. sequences	155	110	194	150	249	152	161	193	195	180	247	224	183
c14	157	6.41026	16.4794	30.1994	0.651466	0.492611	0	1.88679	0.571429	1.70455	0.593472	1.48515	2.13333	0
c15	164	56.4	10.219	0	3.82166	0.968523	3.79747	0	0	3.34262	1.16279	0	2.09424	2.30548
c16	128	3.53357	1.68067	1.24224	2.15827	0	0.714286	51.9031	0.623053	3.09598	1.2987	1.6	0.578035	1.28617
c17	98	11.0672	55.7692	25.3425	0	0	6.4	0.772201	1.37457	0	0.719424	4.63768	1.89873	6.40569
c18	171	1.84049	0	1.64384	2.49221	1.90476	1.23839	1.20482	1.64835	0.546448	5.69801	0.956938	2.05656	58.1921
c19	195	2.85714	0	4.11311	4.05797	34.6847	0.576369	1.68539	0.515464	0	0.533333	0	0.968523	3.1746
c20	176	3.02115	2.0979	1.62162	1.84049	8.94118	0	5.34125	4.33604	1.61725	25.8427	0.472813	0.507614	2.22841
c21	168	5.57276	0	1.10497	2.51572	0	0.625	2.43161	0.554017	2.20386	1.72414	60.241	1.5544	1.1396
c22	96	0.796813	0	1.37931	22.7642	14.4928	1.6129	4.66926	0	2.74914	0.724638	0	3.82166	2.15054
c23	146	0	0.78125	1.17647	2.7027	1.51899	0.671141	1.30293	0	34.6041	4.29448	2.54453	1.64835	1.82371
c24	149	0	1.5444	2.91545	4.01338	0.502513	0	0	32.7485	2.32558	5.47112	1.0101	0.544959	1.20482
c25	151	0.653595	0.766284	0.57971	3.98671	5	49.505	0.641026	0.581395	0.578035	1.20846	6.03015	0	0.598802
c26	136	0	0	3.26975	4.33437	0.947867	0.615385	2.99401	0.546448	1.63043	2.26629	11.9048	37.3**	0.561798
	homo rate (%)	56.4	55.8	30.2	22.8	34.7	49.5	51.9	32.7	34.6	25.8	60.2	37.3	58.2	average=42.3
*C1 to c26 stands for chromosomes from 1 to 26
**Number in red shows the highest homologous rate
