# Supplementary material for: An integrated genetic and physical map of homoeologous chromosomes 12 and 26 in Upland cotton (G. hirsutum L.)
Source: BMC Genomics. 2008 Feb 28;9:108. doi: 10.1186/1471-2164-9-108 (PMC2270834; doi:10.1186/1471-2164-9-108)
Supplement: Additional file 5 — Unigenes anchored to chromosome 12. This dataset listed all the EST unigenes anchored on chromosome 12 [file 1471-2164-9-108-S5.xls]

## Sheet: 502SCD(14)
unigenename	clone/marker	genetic distance	E value
Cotton12_00416_01	GA__Ea0003J06f	113.4	0
Cotton12_00416_02	GA__Ea0003J06f	113.4	0
Cotton12_01480_01	GA__Ea0004K15f	138.2	2e-24
Cotton12_04653_01	MUCS018	0	4e-28
Cotton12_10381_01	GA__Ea0002G08f	51.4	e-113
Cotton12_14978_01	MUCS018	0	5e-21
Cotton12_15729_01	MUCS018	0	1e-25
Cotton12_16905_01	GA__Ea0003F01f	182.4	4e-73
Cotton12_17467_01	PAR0101	0	3e-32
Cotton12_23684_01	max024C06	BAC_end_Ctg	1e-37
Cotton12_27151_01	CBV172k24	BAC_end_Ctg	1e-28
Cotton12_29084_01	max033F18	BAC_Ctg(53.4)	5e-27
Cotton12_36124_01	G1176	197.7	1e-21
Cotton12_38664_01	GA__Ea0001H21f	132.8	1e-64
Note: Fourteen SCWD Unigenes were anchored to chromosome 12.

## Sheet: 19160-nonfiber(214)
unigenename	Fiber (yes/no)	clone/marker	genetic distance	E value
Cotton12_04641_01	no	PAR0101	0	0
Cotton12_13274_01	no	PAR0101	0	4e-34
Cotton12_15759_01	no	MUCS018	0	1e-32
Cotton12_16848_01	no	MUSS026	0	e-100
Cotton12_17469_01	no	PAR0101	0	0
Cotton12_20764_01	no	PAR0101	0	4e-34
Cotton12_01045_02	no	coau0002A18	1.8	e-169
Cotton12_04145_01	no	coau0002A18	1.8	e-143
Cotton12_05583_01	no	GA__Ec0028B12	1.8	0
Cotton12_15676_01	no	GA__Ec0023F10	1.8	0
Cotton12_19401_01	no	coau0002A18	1.8	e-144
Cotton12_13794_01	no	pAR0006	8	0
Cotton12_14558_01	no	pAR0006	8	0
Cotton12_00046_05	no	MUSS249	12	0
Cotton12_00046_06	no	MUSS249	12	0
Cotton12_01746_01	no	MUSS249	12	0
Cotton12_10792_01	no	MUSS249	12	e-168
Cotton12_29363_01	no	MUSS249	12	3e-81
Cotton12_17606_01	no	MUSS018	14	0
Cotton12_07284_01	no	pAR03_42	15	e-136
Cotton12_04684_01	no	GA__Ea0004B21f	20.8	0
Cotton12_06516_01	no	GA__Ec0028B06f	20.8	e-170
Cotton12_08767_01	no	GA__Ea0004B21f	20.8	2e-77
Cotton12_10299_01	no	GA__Ec0028B06f	20.8	e-164
Cotton12_32315_01	no	GA__Ec0028B06f	20.8	0
Cotton12_36526_01	no	GA__Ec0028B06f	20.8	0
Cotton12_04151_01	no	A1252	26.2	e-112
Cotton12_06634_01	no	A1252	26.2	1e-64
Cotton12_02848_01	no	coau0004K03	34.2	e-131
Cotton12_14832_01	no	GA__Ea0001J23f	34.2	0
Cotton12_03449_01	no	CIR293	37	6e-36
Cotton12_25733_01	no	GA__Ea0001D07f	37.3	0
Cotton12_00075_01	no	GA__Ea0004M12f	40.3	e-154
Cotton12_00507_06	no	PAR04_14	40.3	e-101
Cotton12_02313_01	no	GA__Ea0001I18f	40.3	1e-75
Cotton12_04333_01	no	GA__Ea0001I17f	40.3	0
Cotton12_05627_01	no	GA__Ea0001I17f	40.3	0
Cotton12_06569_01	no	GA__Ea0001I18f	40.3	0
Cotton12_07836_01	no	GA__Ea0001I18f	40.3	e-128
Cotton12_08725_01	no	GA__Ea0001I18f	40.3	e-135
Cotton12_09546_01	no	PAR04_14	40.3	2e-51
Cotton12_10522_01	no	GA__Ea0001I18f	40.3	6e-43
Cotton12_11480_01	no	GA__Ea0004M12f	40.3	0
Cotton12_19654_01	no	GA__Ea0001I18f	40.3	e-131
Cotton12_19938_01	no	PAR04_14	40.3	e-161
Cotton12_19938_02	no	PAR04_14	40.3	e-102
Cotton12_28396_01	no	GA__Ea0004M12f	40.3	4e-90
Cotton12_32873_01	no	GA__Ea0001F22f	40.3	0
Cotton12_13386_01	no	pGH724	41.4	0
Cotton12_00063_02	no	pAR04_13	47.8	0
Cotton12_00063_07	no	pAR04_13	47.8	e-131
Cotton12_10350_01	no	pAR04_13	47.8	0
Cotton12_18656_01	no	pAR04_13	47.8	0
Cotton12_19634_01	no	pAR04_13	47.8	0
Cotton12_19634_02	no	pAR04_13	47.8	8e-94
Cotton12_01283_01	no	P11_23	48.2	7e-42
Cotton12_01283_02	no	P11_23	48.2	5e-40
Cotton12_01283_03	no	GA__Ec0024C11	48.2	4e-40
Cotton12_01283_04	no	GA__Ec0024C11	48.2	1e-36
Cotton12_14408_01	no	P11_23	48.2	2e-35
Cotton12_15240_01	no	P11_23	48.2	6e-40
Cotton12_17257_01	no	P11_23	48.2	2e-42
Cotton12_04751_01	no	GA__Ea0002G08f	51.4	2e-38
Cotton12_06879_01	no	GA__Ea0002G08f	51.4	e-128
Cotton12_07438_01	no	GA__Ea0002G08f	51.4	0
Cotton12_10381_01	no	GA__Ea0002G08f	51.4	e-113
Cotton12_01261_01	no	GA__Eb0043P17f	53.5	0
Cotton12_13170_01	no	coau0002I14	54.4	e-109
Cotton12_00050_05	no	GA__Eb0042B23f	55.4	0
Cotton12_03163_01	no	GA__Eb0042B23f	55.4	e-120
Cotton12_18379_01	no	GA__Eb0042B23f	55.4	1e-50
Cotton12_00070_05	no	PAR0244	56.3	e-136
Cotton12_12429_01	no	GA__Ec0022H11	56.3	e-141
Cotton12_18161_01	no	P06_25	56.3	0
Cotton12_28966_01	no	P06_25	56.3	4e-81
Cotton12_00238_02	no	coau0002I13	57.2	e-130
Cotton12_04760_01	no	pAR10F10	57.8	0
Cotton12_07908_01	no	GA__Ea0003B03f	59	5e-84
Cotton12_28636_01	no	PAR0155	59	0
Cotton12_41224_01	no	PAR0563	59	0
Cotton12_00299_01	no	NAU2251	59.3	0
Cotton12_00880_01	no	GA__Ea0021C08f	71	e-136
Cotton12_04821_01	no	GA__Ea0021C08f	71	e-127
Cotton12_01796_01	no	GA__Ea0003O05f	77.7	0
Cotton12_18744_01	no	PAR0179	83.8	e-104
Cotton12_12473_01	no	A1188	93.8	4e-48
Cotton12_03276_01	no	GA__Ea0001C17f	103.7	2e-67
Cotton12_05016_01	no	GA__Ea0001C17f	103.7	e-168
Cotton12_05269_01	no	A1792	103.7	1e-41
Cotton12_06403_01	no	GA__Ea0001C17f	103.7	0
Cotton12_09581_01	no	GA__Ea0001C17f	103.7	2e-74
Cotton12_00416_01	no	GA__Ea0003J06f	113.4	0
Cotton12_00416_02	no	GA__Ea0003J06f	113.4	0
Cotton12_02273_01	no	GA__Ea0003J06f	113.4	0
Cotton12_35348_01	no	GA__Ea0003J06f	113.4	e-157
Cotton12_03039_01	no	GA__Ea0001E15f	128.2	1e-82
Cotton12_15682_01	no	GA__Ea0001E15f	128.2	1e-88
Cotton12_01151_02	no	GA__Ea0001H21f	132.8	0
Cotton12_02612_01	no	GA__Ea0001H21f	132.8	1e-64
Cotton12_05593_01	no	GA__Ea0001H21f	132.8	2e-40
Cotton12_06349_01	no	GA__Ea0001H21f	132.8	0
Cotton12_10722_01	no	GA__Ea0001H21f	132.8	1e-48
Cotton12_10806_01	no	GA__Ea0001H21f	132.8	4e-69
Cotton12_13151_01	no	GA__Ea0001H21f	132.8	7e-48
Cotton12_13711_01	no	GA__Ea0001H21f	132.8	2e-64
Cotton12_16295_01	no	GA__Ea0001H21f	132.8	9e-67
Cotton12_18624_01	no	GA__Ea0001H21f	132.8	1e-47
Cotton12_19262_01	no	GA__Ea0001H21f	132.8	2e-64
Cotton12_27058_01	no	GA__Ea0001H21f	132.8	5e-67
Cotton12_38259_01	no	GA__Ea0001H21f	132.8	4e-33
Cotton12_12972_01	no	GA__Ea0004K15f	138.2	e-162
Cotton12_03219_01	no	PAR01C06	141.7	0
Cotton12_07808_01	no	GA__Ec0027G02	141.7	0
Cotton12_08980_01	no	GA__Ec0026C04	141.7	0
Cotton12_01097_02	no	GA__Ec0025C10	145.9	0
Cotton12_12416_01	no	GA__Ec0006B09	146.8	0
Cotton12_02814_01	no	GA__Ec0026G02	147.7	0
Cotton12_00251_01	no	GA__Ea0004I01f	148.6	0
Cotton12_00251_02	no	GA__Ea0004I01f	148.6	0
Cotton12_00251_03	no	GA__Ea0004I01f	148.6	0
Cotton12_16113_01	no	GA__Ea0004I01f	148.6	4e-72
Cotton12_16819_01	no	GA__Ea0004I01f	148.6	0
Cotton12_11055_01	no	BNL3599	149	5e-36
Cotton12_00001_018	no	PAR0982	149.5	e-165
Cotton12_00001_036	no	PAR0982	149.5	2e-81
Cotton12_00001_085	no	PAR0982	149.5	8e-89
Cotton12_00001_191	no	PAR0982	149.5	1e-43
Cotton12_00001_385	no	PAR0982	149.5	6e-98
Cotton12_02965_01	no	PAR0982	149.5	e-148
Cotton12_14740_01	no	pAR1004	149.5	0
Cotton12_20622_02	no	PAR0982	149.5	6e-63
Cotton12_29133_01	no	pAR1004	149.5	e-130
Cotton12_03604_01	no	PAR06E10	150.4	0
Cotton12_04048_01	no	PXP2_78	150.4	e-102
Cotton12_13408_01	no	PAR06B11	150.4	e-156
Cotton12_21023_02	no	PAR06B11	150.4	e-156
Cotton12_22134_01	no	PAR06B11	150.4	0
Cotton12_23812_01	no	PAR06B11	150.4	8e-57
Cotton12_31451_01	no	A1719	150.4	1e-68
Cotton12_36985_01	no	PAR06E10	150.4	3e-47
Cotton12_12045_01	no	coau0003D09	161.3	0
Cotton12_16051_01	no	BNL3261	169	1e-38
Cotton12_23340_01	no	PAR01E07	169.7	0
Cotton12_05076_01	no	PAR0479	176.9	e-136
Cotton12_06281_01	no	PAR0479	176.9	e-136
Cotton12_07863_01	no	PAR0479	176.9	0
Cotton12_09770_01	no	PAR0479	176.9	0
Cotton12_16863_01	no	PAR0479	176.9	e-136
Cotton12_29203_01	no	PAR0479	176.9	e-137
Cotton12_40674_01	no	PAR0479	176.9	2e-51
Cotton12_00001_035	no	GA__Ea0003F01f	182.4	0
Cotton12_00001_183	no	GA__Ea0003F01f	182.4	e-139
Cotton12_00064_01	no	GA__Ea0003F01f	182.4	2e-58
Cotton12_00064_03	no	GA__Ea0003F01f	182.4	2e-60
Cotton12_00124_01	no	GA__Ea0003F01f	182.4	3e-98
Cotton12_00124_03	no	GA__Ea0003F01f	182.4	e-103
Cotton12_00256_03	no	GA__Ea0003F01f	182.4	1e-70
Cotton12_00373_02	no	GA__Ea0003F01f	182.4	3e-68
Cotton12_01127_02	no	GA__Ea0003F01f	182.4	1e-33
Cotton12_01167_01	no	GA__Ea0003F01f	182.4	e-112
Cotton12_03449_02	no	GA__Ea0003F01f	182.4	4e-49
Cotton12_04301_01	no	GA__Ea0003F01f	182.4	1e-44
Cotton12_05828_01	no	pGH331	182.4	e-152
Cotton12_08047_01	no	GA__Ea0003F01f	182.4	e-112
Cotton12_12549_01	no	GA__Ea0003F01f	182.4	e-170
Cotton12_13801_01	no	GA__Ea0003F01f	182.4	1e-91
Cotton12_16905_01	no	GA__Ea0003F01f	182.4	4e-73
Cotton12_16917_01	no	GA__Ea0003F01f	182.4	3e-39
Cotton12_17013_01	no	GA__Ea0003F01f	182.4	0
Cotton12_19056_01	no	GA__Ea0003F01f	182.4	8e-64
Cotton12_25620_01	no	GA__Ea0003F01f	182.4	7e-85
Cotton12_32532_01	no	GA__Ea0003F01f	182.4	e-169
Cotton12_35604_01	no	GA__Ea0003F01f	182.4	5e-43
Cotton12_38299_01	no	GA__Ea0003F01f	182.4	7e-39
Cotton12_39354_01	no	GA__Ea0003F01f	182.4	9e-51
Cotton12_08406_01	no	GA__Ec0028B03	192	0
Cotton12_16774_01	no	GA__Ec0028B03	192	7e-72
Cotton12_00012_19	no	A1685	197.7	0
Cotton12_00365_02	no	G1176	197.7	4e-55
Cotton12_05603_01	no	A1685	197.7	3e-55
Cotton12_15090_01	no	G1176	197.7	2e-38
Cotton12_22422_01	no	G1176	197.7	6e-46
Cotton12_00867_01	no	GA__Ea0003C08f	199.4	0
Cotton12_02826_01	no	GA__Ea0003C08f	199.4	5e-45
Cotton12_04904_01	no	GA__Ea0003C08f	199.4	8e-50
Cotton12_07664_01	no	GA__Ea0003C08f	199.4	1e-55
Cotton12_12290_01	no	GA__Ea0003C08f	199.4	1e-84
Cotton12_13079_01	no	GA__Ea0003C08f	199.4	3e-54
Cotton12_30307_01	no	GA__Ea0003C08f	199.4	9e-50
Cotton12_00457_02	no	GA__Ec0027F05	203.3	0
Cotton12_06758_01	no	GA__Ec0027F05	203.3	e-176
Cotton12_10861_01	no	GA__Ec0027F05	203.3	0
Cotton12_17386_01	no	GA__Ec0027F05	203.3	0
Cotton12_27887_01	no	GA__Ec0027F05	203.3	0
Cotton12_01156_02	no	PAR0177	213.6	8e-95
Cotton12_02278_01	no	NAU1278	246.5	0
Cotton12_26567_01	no	max038A08	BAC_Ctg(24.9)	1e-65
Cotton12_00886_01	no	CBV077K07	BAC_end_Ctg	0
Cotton12_01338_01	no	CBV076L20	BAC_end_Ctg	5e-58
Cotton12_02411_01	no	CBV122B02	BAC_end_Ctg	1e-62
Cotton12_03453_01	no	CBV200K12	BAC_end_Ctg	6e-61
Cotton12_04728_01	no	max031L01	BAC_end_Ctg	5e-31
Cotton12_08762_01	no	max020D16	BAC_end_Ctg	1e-37
Cotton12_12260_01	no	CBV089O22	BAC_end_Ctg	4e-47
Cotton12_14283_01	no	max031L01	BAC_end_Ctg	7e-31
Cotton12_17286_01	no	max020D16	BAC_end_Ctg	5e-34
Cotton12_17619_01	no	CBV077K07	BAC_end_Ctg	8e-32
Cotton12_30319_01	no	max031L01	BAC_end_Ctg	3e-31
Cotton12_32355_01	no	CBV076L20	BAC_end_Ctg	5e-58
Cotton12_37160_01	no	CBV194L16	BAC_end_Ctg	9e-63
Cotton12_37306_01	no	CBV089O22	BAC_end_Ctg	7e-33
Cotton12_37862_01	no	CBV076L20	BAC_end_Ctg	6e-58
Cotton12_39903_01	no	CBV076L20	BAC_end_Ctg	2e-60
Cotton12_40204_01	no	CBV089O22	BAC_end_Ctg	9e-32
Note: In total, 214 non-fiber Unigenes were anchored to chromosome 12.

## Sheet: 20169-elonation (264)
unigenename	clone/marker	genetic distance	E value
Cotton12_32263_01	A1188	93.8	4e-59
Cotton12_06634_01	A1252	26.2	1e-64
Cotton12_18601_01	A1310	23.8	2e-82
Cotton12_16045_01	A1740	149.5	3e-34
Cotton12_05269_01	A1792	103.7	1e-41
Cotton12_22263_01	A1792	103.7	2e-87
Cotton12_33426_01	A1792	103.7	e-166
Cotton12_07907_01	BNL3261	169	6e-67
Cotton12_23627_01	BNL3599	149	9e-31
Cotton12_02879_01	BNL598	29.4	e-099
Cotton12_16731_01	CBV052P24	BAC_end_Ctg	5e-70
Cotton12_00886_01	CBV077K07	BAC_end_Ctg	0
Cotton12_04836_01	CBV077K07	BAC_end_Ctg	e-116
Cotton12_09144_01	CBV077K07	BAC_end_Ctg	1e-68
Cotton12_28571_01	CBV089O22	BAC_end_Ctg	3e-44
Cotton12_01153_01	coau0002A18	1.8	0
Cotton12_04145_01	coau0002A18	1.8	e-143
Cotton12_19401_01	coau0002A18	1.8	e-144
Cotton12_27839_01	coau0002I13	57.2	0
Cotton12_38705_01	coau0002I13	57.2	e-109
Cotton12_13170_01	coau0002I14	54.4	e-109
Cotton12_38042_01	coau0003D09	161.3	0
Cotton12_18306_01	coau0004K03	34.2	0
Cotton12_41431_01	coau0004K03	34.2	3e-56
Cotton12_00365_02	G1176	197.7	4e-55
Cotton12_00961_02	G1176	197.7	9e-49
Cotton12_06382_02	G1176	197.7	4e-34
Cotton12_06979_01	G1176	197.7	3e-35
Cotton12_33605_01	G1176	197.7	1e-55
Cotton12_34533_01	G1176	197.7	4e-74
Cotton12_05016_01	GA__Ea0001C17f	103.7	e-168
Cotton12_06403_01	GA__Ea0001C17f	103.7	0
Cotton12_09581_01	GA__Ea0001C17f	103.7	2e-74
Cotton12_18204_01	GA__Ea0001C17f	103.7	2e-67
Cotton12_19595_01	GA__Ea0001D07f	37.3	0
Cotton12_25507_01	GA__Ea0001D07f	37.3	e-127
Cotton12_29241_01	GA__Ea0001D07f	37.3	e-125
Cotton12_23214_01	GA__Ea0001E06f	82.4	0
Cotton12_03039_01	GA__Ea0001E15f	128.2	1e-82
Cotton12_15682_01	GA__Ea0001E15f	128.2	1e-88
Cotton12_18859_01	GA__Ea0001E15f	128.2	e-166
Cotton12_00543_01	GA__Ea0001F22f	40.3	0
Cotton12_06551_01	GA__Ea0001F22f	40.3	2e-78
Cotton12_10144_01	GA__Ea0001F22f	40.3	e-110
Cotton12_12413_01	GA__Ea0001F22f	40.3	e-113
Cotton12_00223_02	GA__Ea0001H21f	132.8	2e-40
Cotton12_01151_02	GA__Ea0001H21f	132.8	0
Cotton12_01968_01	GA__Ea0001H21f	132.8	3e-42
Cotton12_02612_01	GA__Ea0001H21f	132.8	1e-64
Cotton12_03392_01	GA__Ea0001H21f	132.8	6e-34
Cotton12_05593_01	GA__Ea0001H21f	132.8	2e-40
Cotton12_06349_01	GA__Ea0001H21f	132.8	0
Cotton12_07054_01	GA__Ea0001H21f	132.8	4e-69
Cotton12_10722_01	GA__Ea0001H21f	132.8	1e-48
Cotton12_10806_01	GA__Ea0001H21f	132.8	4e-69
Cotton12_13151_01	GA__Ea0001H21f	132.8	7e-48
Cotton12_13711_01	GA__Ea0001H21f	132.8	2e-64
Cotton12_16295_01	GA__Ea0001H21f	132.8	9e-67
Cotton12_17595_01	GA__Ea0001H21f	132.8	7e-67
Cotton12_18624_01	GA__Ea0001H21f	132.8	1e-47
Cotton12_19262_01	GA__Ea0001H21f	132.8	2e-64
Cotton12_25597_01	GA__Ea0001H21f	132.8	3e-38
Cotton12_26286_01	GA__Ea0001H21f	132.8	1e-53
Cotton12_31254_01	GA__Ea0001H21f	132.8	3e-47
Cotton12_31832_01	GA__Ea0001H21f	132.8	3e-37
Cotton12_34113_01	GA__Ea0001H21f	132.8	6e-36
Cotton12_35680_01	GA__Ea0001H21f	132.8	1e-46
Cotton12_36715_01	GA__Ea0001H21f	132.8	5e-34
Cotton12_04333_01	GA__Ea0001I17f	40.3	0
Cotton12_05627_01	GA__Ea0001I17f	40.3	0
Cotton12_01116_02	GA__Ea0001I18f	40.3	e-136
Cotton12_06569_01	GA__Ea0001I18f	40.3	0
Cotton12_08725_01	GA__Ea0001I18f	40.3	e-135
Cotton12_32548_01	GA__Ea0001I18f	40.3	e-123
Cotton12_14832_01	GA__Ea0001J23f	34.2	0
Cotton12_34355_01	GA__Ea0002E13f	183.4	e-125
Cotton12_41418_01	GA__Ea0002E13f	183.4	0
Cotton12_02311_01	GA__Ea0002G08f	51.4	e-122
Cotton12_04751_01	GA__Ea0002G08f	51.4	2e-38
Cotton12_06879_01	GA__Ea0002G08f	51.4	e-128
Cotton12_07438_01	GA__Ea0002G08f	51.4	0
Cotton12_10381_01	GA__Ea0002G08f	51.4	e-113
Cotton12_13405_01	GA__Ea0002G08f	51.4	0
Cotton12_04828_01	GA__Ea0002J15f	142.4	0
Cotton12_10645_01	GA__Ea0002J15f	142.4	1e-59
Cotton12_36050_01	GA__Ea0002J15f	142.4	4e-31
Cotton12_40439_01	GA__Ea0002J15f	142.4	4e-47
Cotton12_08478_01	GA__Ea0002M12f	22.6	0
Cotton12_02547_01	GA__Ea0003B03f	59	4e-69
Cotton12_07908_01	GA__Ea0003B03f	59	5e-84
Cotton12_09154_01	GA__Ea0003B03f	59	5e-94
Cotton12_10686_01	GA__Ea0003B03f	59	4e-77
Cotton12_12086_01	GA__Ea0003B03f	59	8e-85
Cotton12_27917_01	GA__Ea0003B03f	59	3e-81
Cotton12_40309_01	GA__Ea0003B03f	59	2e-84
Cotton12_00867_01	GA__Ea0003C08f	199.4	0
Cotton12_00867_02	GA__Ea0003C08f	199.4	e-142
Cotton12_00867_03	GA__Ea0003C08f	199.4	1e-82
Cotton12_00064_01	GA__Ea0003F01f	182.4	2e-58
Cotton12_00064_03	GA__Ea0003F01f	182.4	2e-60
Cotton12_00124_01	GA__Ea0003F01f	182.4	3e-98
Cotton12_00124_03	GA__Ea0003F01f	182.4	e-103
Cotton12_00145_01	GA__Ea0003F01f	182.4	e-165
Cotton12_00256_03	GA__Ea0003F01f	182.4	1e-70
Cotton12_00373_02	GA__Ea0003F01f	182.4	3e-68
Cotton12_00380_01	GA__Ea0003F01f	182.4	1e-41
Cotton12_00959_02	GA__Ea0003F01f	182.4	1e-65
Cotton12_01127_02	GA__Ea0003F01f	182.4	1e-33
Cotton12_01167_01	GA__Ea0003F01f	182.4	e-112
Cotton12_01240_01	GA__Ea0003F01f	182.4	e-112
Cotton12_01512_01	GA__Ea0003F01f	182.4	2e-40
Cotton12_04751_02	GA__Ea0003F01f	182.4	0
Cotton12_06286_01	GA__Ea0003F01f	182.4	e-120
Cotton12_06947_01	GA__Ea0003F01f	182.4	e-110
Cotton12_08047_01	GA__Ea0003F01f	182.4	e-112
Cotton12_08255_01	GA__Ea0003F01f	182.4	2e-72
Cotton12_10100_01	GA__Ea0003F01f	182.4	2e-79
Cotton12_10111_01	GA__Ea0003F01f	182.4	5e-83
Cotton12_12549_01	GA__Ea0003F01f	182.4	e-170
Cotton12_14631_01	GA__Ea0003F01f	182.4	7e-37
Cotton12_16917_01	GA__Ea0003F01f	182.4	3e-39
Cotton12_17013_01	GA__Ea0003F01f	182.4	0
Cotton12_19988_01	GA__Ea0003F01f	182.4	0
Cotton12_24168_01	GA__Ea0003F01f	182.4	e-136
Cotton12_24369_01	GA__Ea0003F01f	182.4	2e-65
Cotton12_24472_01	GA__Ea0003F01f	182.4	1e-34
Cotton12_25503_01	GA__Ea0003F01f	182.4	e-110
Cotton12_27445_01	GA__Ea0003F01f	182.4	2e-72
Cotton12_31437_01	GA__Ea0003F01f	182.4	7e-50
Cotton12_33502_01	GA__Ea0003F01f	182.4	7e-88
Cotton12_34388_01	GA__Ea0003F01f	182.4	8e-35
Cotton12_37726_01	GA__Ea0003F01f	182.4	1e-34
Cotton12_37806_01	GA__Ea0003F01f	182.4	8e-47
Cotton12_38289_01	GA__Ea0003F01f	182.4	e-147
Cotton12_39617_01	GA__Ea0003F01f	182.4	e-115
Cotton12_41260_01	GA__Ea0003F01f	182.4	3e-35
Cotton12_41746_01	GA__Ea0003F01f	182.4	2e-80
Cotton12_08914_01	GA__Ea0003F11f	207.5	e-111
Cotton12_00416_01	GA__Ea0003J06f	113.4	0
Cotton12_00416_02	GA__Ea0003J06f	113.4	0
Cotton12_02273_01	GA__Ea0003J06f	113.4	0
Cotton12_04504_01	GA__Ea0003K04f	203.3	e-163
Cotton12_37191_01	GA__Ea0003K04f	203.3	4e-70
Cotton12_14673_01	GA__Ea0003M18f	138.2	0
Cotton12_01796_01	GA__Ea0003O05f	77.7	0
Cotton12_13279_01	GA__Ea0003O05f	77.7	5e-95
Cotton12_04684_01	GA__Ea0004B21f	20.8	0
Cotton12_07868_01	GA__Ea0004E02f	186.9	7e-66
Cotton12_10875_01	GA__Ea0004E02f	186.9	0
Cotton12_00251_01	GA__Ea0004I01f	148.6	0
Cotton12_00251_02	GA__Ea0004I01f	148.6	0
Cotton12_00251_03	GA__Ea0004I01f	148.6	0
Cotton12_16819_01	GA__Ea0004I01f	148.6	0
Cotton12_33588_01	GA__Ea0004I01f	148.6	7e-33
Cotton12_00075_01	GA__Ea0004M12f	40.3	e-154
Cotton12_00075_05	GA__Ea0004M12f	40.3	e-152
Cotton12_11480_01	GA__Ea0004M12f	40.3	0
Cotton12_27315_01	GA__Ea0004M12f	40.3	5e-89
Cotton12_11791_01	GA__Ea0004N11f	46.5	0
Cotton12_00880_01	GA__Ea0021C08f	71	e-136
Cotton12_01021_01	GA__Ea0021C08f	71	0
Cotton12_01021_02	GA__Ea0021C08f	71	0
Cotton12_07103_01	GA__Ea0021C08f	71	e-123
Cotton12_08011_01	GA__Ea0021C08f	71	8e-64
Cotton12_41037_01	GA__Ea0021C08f	71	0
Cotton12_15452_01	GA__Ea0028I12f	54.1	0
Cotton12_06045_01	GA__Ea0029C08f	58.1	1e-81
Cotton12_07268_01	GA__Ea0029C08f	58.1	0
Cotton12_03536_01	GA__Eb0042B23f	55.4	0
Cotton12_18379_01	GA__Eb0042B23f	55.4	1e-50
Cotton12_31550_01	GA__Eb0042B23f	55.4	2e-87
Cotton12_01261_01	GA__Eb0043P17f	53.5	0
Cotton12_10658_01	GA__Eb0043P17f	53.5	0
Cotton12_12416_01	GA__Ec0006B09	146.8	0
Cotton12_12429_01	GA__Ec0022H11	56.3	e-141
Cotton12_14500_02	GA__Ec0022H11	56.3	2e-41
Cotton12_19421_01	GA__Ec0022H11	56.3	e-139
Cotton12_01097_02	GA__Ec0025C10	145.9	0
Cotton12_19367_01	GA__Ec0025C10	145.9	0
Cotton12_11690_01	GA__Ec0025D04	30.2	9e-57
Cotton12_10037_02	GA__Ec0025G11	169.7	0
Cotton12_08928_01	GA__Ec0026C04	141.7	0
Cotton12_08980_01	GA__Ec0026C04	141.7	0
Cotton12_02814_01	GA__Ec0026G02	147.7	0
Cotton12_00457_01	GA__Ec0027F05	203.3	0
Cotton12_10861_01	GA__Ec0027F05	203.3	0
Cotton12_19207_01	GA__Ec0027F05	203.3	0
Cotton12_31921_01	GA__Ec0027F05	203.3	e-103
Cotton12_38951_01	GA__Ec0027F05	203.3	0
Cotton12_07808_01	GA__Ec0027G02	141.7	0
Cotton12_08600_01	GA__Ec0027G02	141.7	0
Cotton12_08600_02	GA__Ec0027G02	141.7	e-134
Cotton12_25056_01	GA__Ec0027G02	141.7	0
Cotton12_30958_01	GA__Ec0027G02	141.7	0
Cotton12_31966_01	GA__Ec0027G02	141.7	0
Cotton12_08406_01	GA__Ec0028B03	192	0
Cotton12_36965_01	GA__Ec0028B06f	20.8	0
Cotton12_05583_01	GA__Ec0028B12	1.8	0
Cotton12_15278_01	GA__Ec0028G04	147.7	0
Cotton12_01230_01	max020D16	BAC_end_Ctg	e-100
Cotton12_01394_01	max029D11	BAC_end_Ctg	2e-42
Cotton12_03658_01	max033F18	BAC_Ctg(53.4)	4e-34
Cotton12_12564_01	max033F18	BAC_Ctg(53.4)	2e-41
Cotton12_17196_01	max033F18	BAC_Ctg(53.4)	4e-34
Cotton12_17196_02	max033F18	BAC_Ctg(53.4)	4e-34
Cotton12_17612_01	max033F18	BAC_Ctg(53.4)	3e-34
Cotton12_17612_02	max033F18	BAC_Ctg(53.4)	4e-34
Cotton12_17612_03	max033F18	BAC_Ctg(53.4)	4e-34
Cotton12_32644_01	max038A08	BAC_Ctg(24.9)	7e-41
Cotton12_04360_01	MUCS018	0	1e-31
Cotton12_15759_01	MUCS018	0	1e-32
Cotton12_23187_01	MUSS018	14	e-129
Cotton12_36140_01	MUSS018	14	e-144
Cotton12_19663_01	MUSS026	0	e-110
Cotton12_00046_06	MUSS249	12	0
Cotton12_01746_01	MUSS249	12	0
Cotton12_41316_01	MUSS249	12	e-125
Cotton12_10500_01	NAU1151	156.3	3e-57
Cotton12_10575_01	NAU1151	156.3	8e-94
Cotton12_16456_01	NAU1151	156.3	e-114
Cotton12_35626_01	NAU1151	156.3	2e-99
Cotton12_37137_01	NAU1274	282.9	0
Cotton12_02278_01	NAU1278	246.5	0
Cotton12_24380_01	NAU1301	21.4	2e-35
Cotton12_29536_01	NAU1301	21.4	0
Cotton12_03051_01	NAU2030	21	0
Cotton12_30509_01	NAU2096	168.8	e-124
Cotton12_07979_01	NAU2202	157.4	1e-81
Cotton12_24720_01	NAU2202	157.4	5e-63
Cotton12_02690_01	NAU915	123.2	4e-99
Cotton12_17531_01	NAU915	123.2	e-111
Cotton12_40822_01	NAU915	123.2	e-166
Cotton12_37415_01	NAU943	171.6	0
Cotton12_27113_01	P06_25	56.3	9e-57
Cotton12_27193_01	P06_25	56.3	2e-94
Cotton12_36309_01	P06_25	56.3	4e-37
Cotton12_01283_01	P11_23	48.2	7e-42
Cotton12_17257_01	P11_23	48.2	2e-42
Cotton12_19282_01	P11_23	48.2	2e-45
Cotton12_14558_01	pAR0006	8	0
Cotton12_17469_01	PAR0101	0	0
Cotton12_10761_01	PAR0155	59	5e-40
Cotton12_01156_02	PAR0177	213.6	8e-95
Cotton12_00063_02	pAR04_13	47.8	0
Cotton12_12169_02	pAR04_13	47.8	e-135
Cotton12_18656_01	pAR04_13	47.8	0
Cotton12_19634_01	pAR04_13	47.8	0
Cotton12_23014_01	pAR04_13	47.8	2e-71
Cotton12_09546_01	PAR04_14	40.3	2e-51
Cotton12_13130_01	PAR04_14	40.3	6e-47
Cotton12_05076_01	PAR0479	176.9	e-136
Cotton12_07863_01	PAR0479	176.9	0
Cotton12_16863_01	PAR0479	176.9	e-136
Cotton12_17904_01	PAR0479	176.9	0
Cotton12_39390_01	PAR0479	176.9	4e-74
Cotton12_22123_01	PAR0565	149.5	7e-45
Cotton12_00001_018	PAR0982	149.5	e-165
Cotton12_00001_036	PAR0982	149.5	2e-81
Cotton12_00001_085	PAR0982	149.5	8e-89
Cotton12_00001_240	PAR0982	149.5	e-102
Cotton12_01655_01	PAR0999	43.8	0
Cotton12_21745_01	PAR0999	43.8	6e-67
Cotton12_14740_01	pAR1004	149.5	0
Cotton12_04048_01	PXP2_78	150.4	e-102
Note: In total, 264 elongation Unigenes were anchored to chromosome 12.

## Sheet: 24137-initiation(217)
unigenename	clone/marker	genetic distance	E value
Cotton12_12473_01	A1188	93.8	4e-48
Cotton12_18770_02	A1188	93.8	5e-34
Cotton12_04151_01	A1252	26.2	e-112
Cotton12_18601_01	A1310	23.8	2e-82
Cotton12_33415_01	A1685	197.7	1e-89
Cotton12_16045_01	A1740	149.5	3e-34
Cotton12_11055_01	BNL3599	149	5e-36
Cotton12_41674_01	CBV031A06	BAC_end_Ctg	3e-36
Cotton12_27057_01	CBV076L20	BAC_end_Ctg	e-113
Cotton12_00886_01	CBV077K07	BAC_end_Ctg	0
Cotton12_09144_01	CBV077K07	BAC_end_Ctg	1e-68
Cotton12_08572_01	CBV089O22	BAC_end_Ctg	3e-45
Cotton12_03449_01	CIR293	37	6e-36
Cotton12_33178_01	CIR293	37	e-106
Cotton12_01045_02	coau0002A18	1.8	e-169
Cotton12_19401_01	coau0002A18	1.8	e-144
Cotton12_13170_01	coau0002I14	54.4	e-109
Cotton12_09227_01	coau0003D09	161.3	0
Cotton12_12045_01	coau0003D09	161.3	0
Cotton12_26668_01	coau0003D09	161.3	e-122
Cotton12_37836_01	coau0003D09	161.3	0
Cotton12_18306_01	coau0004K03	34.2	0
Cotton12_00365_02	G1176	197.7	4e-55
Cotton12_00961_02	G1176	197.7	9e-49
Cotton12_15090_01	G1176	197.7	2e-38
Cotton12_15090_04	G1176	197.7	9e-39
Cotton12_03276_01	GA__Ea0001C17f	103.7	2e-67
Cotton12_05016_01	GA__Ea0001C17f	103.7	e-168
Cotton12_11662_01	GA__Ea0001C17f	103.7	e-146
Cotton12_18204_01	GA__Ea0001C17f	103.7	2e-67
Cotton12_19595_01	GA__Ea0001D07f	37.3	0
Cotton12_36019_01	GA__Ea0001D07f	37.3	e-162
Cotton12_15682_01	GA__Ea0001E15f	128.2	1e-88
Cotton12_10144_01	GA__Ea0001F22f	40.3	e-110
Cotton12_00223_02	GA__Ea0001H21f	132.8	2e-40
Cotton12_01968_01	GA__Ea0001H21f	132.8	3e-42
Cotton12_05438_01	GA__Ea0001H21f	132.8	2e-71
Cotton12_05593_01	GA__Ea0001H21f	132.8	2e-40
Cotton12_06349_01	GA__Ea0001H21f	132.8	0
Cotton12_07054_01	GA__Ea0001H21f	132.8	4e-69
Cotton12_10722_01	GA__Ea0001H21f	132.8	1e-48
Cotton12_10806_01	GA__Ea0001H21f	132.8	4e-69
Cotton12_13711_01	GA__Ea0001H21f	132.8	2e-64
Cotton12_13866_01	GA__Ea0001H21f	132.8	8e-67
Cotton12_16295_01	GA__Ea0001H21f	132.8	9e-67
Cotton12_18624_01	GA__Ea0001H21f	132.8	1e-47
Cotton12_19262_01	GA__Ea0001H21f	132.8	2e-64
Cotton12_25833_01	GA__Ea0001H21f	132.8	1e-64
Cotton12_34218_01	GA__Ea0001H21f	132.8	5e-50
Cotton12_39302_01	GA__Ea0001H21f	132.8	3e-62
Cotton12_05627_01	GA__Ea0001I17f	40.3	0
Cotton12_08725_01	GA__Ea0001I18f	40.3	e-135
Cotton12_10522_01	GA__Ea0001I18f	40.3	6e-43
Cotton12_00584_01	GA__Ea0002E13f	183.4	e-122
Cotton12_02311_01	GA__Ea0002G08f	51.4	e-122
Cotton12_04751_01	GA__Ea0002G08f	51.4	2e-38
Cotton12_06879_01	GA__Ea0002G08f	51.4	e-128
Cotton12_07438_01	GA__Ea0002G08f	51.4	0
Cotton12_10381_01	GA__Ea0002G08f	51.4	e-113
Cotton12_09818_01	GA__Ea0002J15f	142.4	8e-59
Cotton12_10645_01	GA__Ea0002J15f	142.4	1e-59
Cotton12_18137_01	GA__Ea0002J15f	142.4	1e-42
Cotton12_32994_01	GA__Ea0002J15f	142.4	2e-60
Cotton12_02547_01	GA__Ea0003B03f	59	4e-69
Cotton12_09154_01	GA__Ea0003B03f	59	5e-94
Cotton12_12290_01	GA__Ea0003C08f	199.4	1e-84
Cotton12_13079_01	GA__Ea0003C08f	199.4	3e-54
Cotton12_00001_035	GA__Ea0003F01f	182.4	0
Cotton12_00001_183	GA__Ea0003F01f	182.4	e-139
Cotton12_00001_484	GA__Ea0003F01f	182.4	e-108
Cotton12_00001_596	GA__Ea0003F01f	182.4	2e-47
Cotton12_00064_01	GA__Ea0003F01f	182.4	2e-58
Cotton12_00064_03	GA__Ea0003F01f	182.4	2e-60
Cotton12_00124_01	GA__Ea0003F01f	182.4	3e-98
Cotton12_00124_03	GA__Ea0003F01f	182.4	e-103
Cotton12_00145_01	GA__Ea0003F01f	182.4	e-165
Cotton12_00256_03	GA__Ea0003F01f	182.4	1e-70
Cotton12_00373_02	GA__Ea0003F01f	182.4	3e-68
Cotton12_00380_01	GA__Ea0003F01f	182.4	1e-41
Cotton12_01127_02	GA__Ea0003F01f	182.4	1e-33
Cotton12_01167_01	GA__Ea0003F01f	182.4	e-112
Cotton12_01167_02	GA__Ea0003F01f	182.4	1e-52
Cotton12_01167_05	GA__Ea0003F01f	182.4	2e-51
Cotton12_01240_01	GA__Ea0003F01f	182.4	e-112
Cotton12_08047_01	GA__Ea0003F01f	182.4	e-112
Cotton12_10111_01	GA__Ea0003F01f	182.4	5e-83
Cotton12_12549_01	GA__Ea0003F01f	182.4	e-170
Cotton12_16905_01	GA__Ea0003F01f	182.4	4e-73
Cotton12_17013_01	GA__Ea0003F01f	182.4	0
Cotton12_19056_01	GA__Ea0003F01f	182.4	8e-64
Cotton12_19771_02	GA__Ea0003F01f	182.4	0
Cotton12_24755_01	GA__Ea0003F01f	182.4	5e-33
Cotton12_26807_01	GA__Ea0003F01f	182.4	7e-73
Cotton12_27230_01	GA__Ea0003F01f	182.4	2e-45
Cotton12_27274_01	GA__Ea0003F01f	182.4	4e-53
Cotton12_29212_01	GA__Ea0003F01f	182.4	3e-62
Cotton12_30405_01	GA__Ea0003F01f	182.4	5e-61
Cotton12_36404_01	GA__Ea0003F01f	182.4	e-101
Cotton12_41038_01	GA__Ea0003F01f	182.4	0
Cotton12_08914_01	GA__Ea0003F11f	207.5	e-111
Cotton12_00416_02	GA__Ea0003J06f	113.4	0
Cotton12_02273_01	GA__Ea0003J06f	113.4	0
Cotton12_02273_02	GA__Ea0003J06f	113.4	0
Cotton12_31722_01	GA__Ea0003J06f	113.4	2e-87
Cotton12_04504_01	GA__Ea0003K04f	203.3	e-163
Cotton12_08767_01	GA__Ea0004B21f	20.8	2e-77
Cotton12_00251_02	GA__Ea0004I01f	148.6	0
Cotton12_16819_01	GA__Ea0004I01f	148.6	0
Cotton12_12972_01	GA__Ea0004K15f	138.2	e-162
Cotton12_00075_01	GA__Ea0004M12f	40.3	e-154
Cotton12_00075_05	GA__Ea0004M12f	40.3	e-152
Cotton12_11480_01	GA__Ea0004M12f	40.3	0
Cotton12_18270_01	GA__Ea0004M12f	40.3	e-131
Cotton12_01021_01	GA__Ea0021C08f	71	0
Cotton12_04821_01	GA__Ea0021C08f	71	e-127
Cotton12_08685_02	GA__Ea0021C08f	71	e-136
Cotton12_09792_01	GA__Ea0021C08f	71	0
Cotton12_12982_01	GA__Ea0028I12f	54.1	e-135
Cotton12_00050_05	GA__Eb0042B23f	55.4	0
Cotton12_03163_01	GA__Eb0042B23f	55.4	e-120
Cotton12_03536_01	GA__Eb0042B23f	55.4	0
Cotton12_36173_01	GA__Eb0042B23f	55.4	e-154
Cotton12_01261_01	GA__Eb0043P17f	53.5	0
Cotton12_12429_01	GA__Ec0022H11	56.3	e-141
Cotton12_19421_01	GA__Ec0022H11	56.3	e-139
Cotton12_25426_01	GA__Ec0022H11	56.3	7e-72
Cotton12_15676_01	GA__Ec0023F10	1.8	0
Cotton12_06726_01	GA__Ec0023H04	142.9	e-153
Cotton12_01097_02	GA__Ec0025C10	145.9	0
Cotton12_01097_04	GA__Ec0025C10	145.9	2e-59
Cotton12_10436_02	GA__Ec0025D04	30.2	2e-39
Cotton12_20353_02	GA__Ec0025D04	30.2	4e-37
Cotton12_01057_01	GA__Ec0025G11	169.7	0
Cotton12_08980_01	GA__Ec0026C04	141.7	0
Cotton12_19453_01	GA__Ec0026C04	141.7	e-168
Cotton12_02814_01	GA__Ec0026G02	147.7	0
Cotton12_00457_01	GA__Ec0027F05	203.3	0
Cotton12_00457_02	GA__Ec0027F05	203.3	0
Cotton12_00457_03	GA__Ec0027F05	203.3	0
Cotton12_10861_01	GA__Ec0027F05	203.3	0
Cotton12_10861_02	GA__Ec0027F05	203.3	0
Cotton12_07808_01	GA__Ec0027G02	141.7	0
Cotton12_29034_01	GA__Ec0027G02	141.7	e-116
Cotton12_16774_01	GA__Ec0028B03	192	7e-72
Cotton12_16774_02	GA__Ec0028B03	192	0
Cotton12_06516_01	GA__Ec0028B06f	20.8	e-170
Cotton12_06516_03	GA__Ec0028B06f	20.8	8e-81
Cotton12_10299_01	GA__Ec0028B06f	20.8	e-164
Cotton12_23571_01	GA__Ec0028B06f	20.8	e-162
Cotton12_15278_01	GA__Ec0028G04	147.7	0
Cotton12_03658_01	max033F18	BAC_Ctg(53.4)	4e-34
Cotton12_04360_01	MUCS018	0	1e-31
Cotton12_15759_01	MUCS018	0	1e-32
Cotton12_35674_01	MUCS018	0	5e-33
Cotton12_17606_01	MUSS018	14	0
Cotton12_07000_01	MUSS026	0	7e-84
Cotton12_19663_01	MUSS026	0	e-110
Cotton12_00046_02	MUSS249	12	0
Cotton12_00046_05	MUSS249	12	0
Cotton12_00046_06	MUSS249	12	0
Cotton12_39954_01	MUSS249	12	0
Cotton12_03051_01	NAU2030	21	0
Cotton12_36222_01	NAU2030	21	8e-33
Cotton12_02052_02	NAU2096	168.8	e-139
Cotton12_38117_01	NAU2170	80.9	0
Cotton12_38437_01	NAU2176	168.2	4e-85
Cotton12_07979_01	NAU2202	157.4	1e-81
Cotton12_00299_01	NAU2251	59.3	0
Cotton12_30875_01	NAU2251	59.3	0
Cotton12_17531_01	NAU915	123.2	e-111
Cotton12_03473_01	P06_25	56.3	0
Cotton12_08741_01	P06_25	56.3	2e-36
Cotton12_01283_01	P11_23	48.2	7e-42
Cotton12_14408_01	P11_23	48.2	2e-35
Cotton12_13794_01	pAR0006	8	0
Cotton12_14558_01	pAR0006	8	0
Cotton12_37853_01	pAR0006	8	0
Cotton12_14231_01	PAR0177	213.6	e-138
Cotton12_18744_01	PAR0179	83.8	e-104
Cotton12_39020_01	PAR01C06	141.7	e-103
Cotton12_00070_05	PAR0244	56.3	e-136
Cotton12_18471_01	PAR0244	56.3	4e-87
Cotton12_16031_01	pAR03_42	15	4e-37
Cotton12_00046_03	pAR04_13	47.8	0
Cotton12_00046_04	pAR04_13	47.8	0
Cotton12_00063_02	pAR04_13	47.8	0
Cotton12_00804_01	pAR04_13	47.8	0
Cotton12_00804_02	pAR04_13	47.8	e-161
Cotton12_07312_01	pAR04_13	47.8	0
Cotton12_16672_01	pAR04_13	47.8	e-132
Cotton12_18656_01	pAR04_13	47.8	0
Cotton12_31721_01	pAR04_13	47.8	e-127
Cotton12_40030_01	pAR04_13	47.8	0
Cotton12_41462_01	pAR04_13	47.8	e-114
Cotton12_13130_01	PAR04_14	40.3	6e-47
Cotton12_07863_01	PAR0479	176.9	0
Cotton12_25306_01	PAR0479	176.9	0
Cotton12_33712_01	PAR0534	150.4	0
Cotton12_00001_018	PAR0982	149.5	e-165
Cotton12_00001_036	PAR0982	149.5	2e-81
Cotton12_00001_085	PAR0982	149.5	8e-89
Cotton12_00001_191	PAR0982	149.5	1e-43
Cotton12_00001_513	PAR0982	149.5	2e-56
Cotton12_00001_591	PAR0982	149.5	3e-81
Cotton12_00001_608	PAR0982	149.5	e-147
Cotton12_00001_632	PAR0982	149.5	1e-36
Cotton12_13777_01	PAR0982	149.5	2e-63
Cotton12_22189_01	PAR0982	149.5	3e-63
Cotton12_38893_01	PAR0982	149.5	4e-62
Cotton12_40789_01	PAR0982	149.5	e-109
Cotton12_11117_01	PAR0999	43.8	3e-35
Cotton12_21130_02	PAR0999	43.8	6e-35
Cotton12_05990_01	pAR1004	149.5	1e-37
Cotton12_14740_01	pAR1004	149.5	0
Cotton12_25967_01	pGH331	182.4	2e-45
Cotton12_17078_01	pGH724	41.4	8e-52
Cotton12_04048_01	PXP2_78	150.4	e-102
Note: In total, 217 initiation Unigenes were anchored to chromosome 12.

## Sheet: total-fiber(401)
Unigene name	Fiber (yes/no)	Clone/marker	Genetic distance	E value
Cotton12_04360_01	yes	MUCS018	0	1e-31
Cotton12_04653_01	yes	MUCS018	0	4e-28
Cotton12_07000_01	yes	MUSS026	0	7e-84
Cotton12_14978_01	yes	MUCS018	0	5e-21
Cotton12_15729_01	yes	MUCS018	0	1e-25
Cotton12_15759_01	yes	MUCS018	0	1e-32
Cotton12_17467_01	yes	PAR0101	0	3e-32
Cotton12_17469_01	yes	PAR0101	0	0
Cotton12_19663_01	yes	MUSS026	0	e-110
Cotton12_35674_01	yes	MUCS018	0	5e-33
Cotton12_01045_02	yes	coau0002A18	1.8	e-169
Cotton12_01153_01	yes	coau0002A18	1.8	0
Cotton12_04145_01	yes	coau0002A18	1.8	e-143
Cotton12_05583_01	yes	GA__Ec0028B12	1.8	0
Cotton12_15676_01	yes	GA__Ec0023F10	1.8	0
Cotton12_19401_01	yes	coau0002A18	1.8	e-144
Cotton12_13794_01	yes	pAR0006	8	0
Cotton12_14558_01	yes	pAR0006	8	0
Cotton12_37853_01	yes	pAR0006	8	0
Cotton12_00046_02	yes	MUSS249	12	0
Cotton12_00046_05	yes	MUSS249	12	0
Cotton12_00046_06	yes	MUSS249	12	0
Cotton12_01746_01	yes	MUSS249	12	0
Cotton12_39954_01	yes	MUSS249	12	0
Cotton12_41316_01	yes	MUSS249	12	e-125
Cotton12_17606_01	yes	MUSS018	14	0
Cotton12_23187_01	yes	MUSS018	14	e-129
Cotton12_36140_01	yes	MUSS018	14	e-144
Cotton12_16031_01	yes	pAR03_42	15	4e-37
Cotton12_04684_01	yes	GA__Ea0004B21f	20.8	0
Cotton12_06516_01	yes	GA__Ec0028B06f	20.8	e-170
Cotton12_06516_03	yes	GA__Ec0028B06f	20.8	8e-81
Cotton12_08767_01	yes	GA__Ea0004B21f	20.8	2e-77
Cotton12_10299_01	yes	GA__Ec0028B06f	20.8	e-164
Cotton12_23571_01	yes	GA__Ec0028B06f	20.8	e-162
Cotton12_36965_01	yes	GA__Ec0028B06f	20.8	0
Cotton12_03051_01	yes	NAU2030	21	0
Cotton12_36222_01	yes	NAU2030	21	8e-33
Cotton12_24380_01	yes	NAU1301	21.4	2e-35
Cotton12_29536_01	yes	NAU1301	21.4	0
Cotton12_08478_01	yes	GA__Ea0002M12f	22.6	0
Cotton12_18601_01	yes	A1310	23.8	2e-82
Cotton12_04151_01	yes	A1252	26.2	e-112
Cotton12_06634_01	yes	A1252	26.2	1e-64
Cotton12_02879_01	yes	BNL598	29.4	e-099
Cotton12_10436_02	yes	GA__Ec0025D04	30.2	2e-39
Cotton12_11690_01	yes	GA__Ec0025D04	30.2	9e-57
Cotton12_20353_02	yes	GA__Ec0025D04	30.2	4e-37
Cotton12_14832_01	yes	GA__Ea0001J23f	34.2	0
Cotton12_18306_01	yes	coau0004K03	34.2	0
Cotton12_41431_01	yes	coau0004K03	34.2	3e-56
Cotton12_03449_01	yes	CIR293	37	6e-36
Cotton12_33178_01	yes	CIR293	37	e-106
Cotton12_19595_01	yes	GA__Ea0001D07f	37.3	0
Cotton12_25507_01	yes	GA__Ea0001D07f	37.3	e-127
Cotton12_29241_01	yes	GA__Ea0001D07f	37.3	e-125
Cotton12_36019_01	yes	GA__Ea0001D07f	37.3	e-162
Cotton12_00075_01	yes	GA__Ea0004M12f	40.3	e-154
Cotton12_00075_05	yes	GA__Ea0004M12f	40.3	e-152
Cotton12_00543_01	yes	GA__Ea0001F22f	40.3	0
Cotton12_01116_02	yes	GA__Ea0001I18f	40.3	e-136
Cotton12_04333_01	yes	GA__Ea0001I17f	40.3	0
Cotton12_05627_01	yes	GA__Ea0001I17f	40.3	0
Cotton12_06551_01	yes	GA__Ea0001F22f	40.3	2e-78
Cotton12_06569_01	yes	GA__Ea0001I18f	40.3	0
Cotton12_08725_01	yes	GA__Ea0001I18f	40.3	e-135
Cotton12_09546_01	yes	PAR04_14	40.3	2e-51
Cotton12_10144_01	yes	GA__Ea0001F22f	40.3	e-110
Cotton12_10522_01	yes	GA__Ea0001I18f	40.3	6e-43
Cotton12_11480_01	yes	GA__Ea0004M12f	40.3	0
Cotton12_12413_01	yes	GA__Ea0001F22f	40.3	e-113
Cotton12_13130_01	yes	PAR04_14	40.3	6e-47
Cotton12_18270_01	yes	GA__Ea0004M12f	40.3	e-131
Cotton12_27315_01	yes	GA__Ea0004M12f	40.3	5e-89
Cotton12_32548_01	yes	GA__Ea0001I18f	40.3	e-123
Cotton12_17078_01	yes	pGH724	41.4	8e-52
Cotton12_01655_01	yes	PAR0999	43.8	0
Cotton12_11117_01	yes	PAR0999	43.8	3e-35
Cotton12_21130_02	yes	PAR0999	43.8	6e-35
Cotton12_21745_01	yes	PAR0999	43.8	6e-67
Cotton12_11791_01	yes	GA__Ea0004N11f	46.5	0
Cotton12_00046_03	yes	pAR04_13	47.8	0
Cotton12_00046_04	yes	pAR04_13	47.8	0
Cotton12_00063_02	yes	pAR04_13	47.8	0
Cotton12_00804_01	yes	pAR04_13	47.8	0
Cotton12_00804_02	yes	pAR04_13	47.8	e-161
Cotton12_07312_01	yes	pAR04_13	47.8	0
Cotton12_12169_02	yes	pAR04_13	47.8	e-135
Cotton12_16672_01	yes	pAR04_13	47.8	e-132
Cotton12_18656_01	yes	pAR04_13	47.8	0
Cotton12_19634_01	yes	pAR04_13	47.8	0
Cotton12_23014_01	yes	pAR04_13	47.8	2e-71
Cotton12_31721_01	yes	pAR04_13	47.8	e-127
Cotton12_40030_01	yes	pAR04_13	47.8	0
Cotton12_41462_01	yes	pAR04_13	47.8	e-114
Cotton12_01283_01	yes	P11_23	48.2	7e-42
Cotton12_14408_01	yes	P11_23	48.2	2e-35
Cotton12_17257_01	yes	P11_23	48.2	2e-42
Cotton12_19282_01	yes	P11_23	48.2	2e-45
Cotton12_02311_01	yes	GA__Ea0002G08f	51.4	e-122
Cotton12_04751_01	yes	GA__Ea0002G08f	51.4	2e-38
Cotton12_06879_01	yes	GA__Ea0002G08f	51.4	e-128
Cotton12_07438_01	yes	GA__Ea0002G08f	51.4	0
Cotton12_10381_01	yes	GA__Ea0002G08f	51.4	e-113
Cotton12_13405_01	yes	GA__Ea0002G08f	51.4	0
Cotton12_01261_01	yes	GA__Eb0043P17f	53.5	0
Cotton12_10658_01	yes	GA__Eb0043P17f	53.5	0
Cotton12_12982_01	yes	GA__Ea0028I12f	54.1	e-135
Cotton12_15452_01	yes	GA__Ea0028I12f	54.1	0
Cotton12_13170_01	yes	coau0002I14	54.4	e-109
Cotton12_00050_05	yes	GA__Eb0042B23f	55.4	0
Cotton12_03163_01	yes	GA__Eb0042B23f	55.4	e-120
Cotton12_03536_01	yes	GA__Eb0042B23f	55.4	0
Cotton12_18379_01	yes	GA__Eb0042B23f	55.4	1e-50
Cotton12_31550_01	yes	GA__Eb0042B23f	55.4	2e-87
Cotton12_36173_01	yes	GA__Eb0042B23f	55.4	e-154
Cotton12_00070_05	yes	PAR0244	56.3	e-136
Cotton12_03473_01	yes	P06_25	56.3	0
Cotton12_08741_01	yes	P06_25	56.3	2e-36
Cotton12_12429_01	yes	GA__Ec0022H11	56.3	e-141
Cotton12_14500_02	yes	GA__Ec0022H11	56.3	2e-41
Cotton12_18471_01	yes	PAR0244	56.3	4e-87
Cotton12_19421_01	yes	GA__Ec0022H11	56.3	e-139
Cotton12_25426_01	yes	GA__Ec0022H11	56.3	7e-72
Cotton12_27113_01	yes	P06_25	56.3	9e-57
Cotton12_27193_01	yes	P06_25	56.3	2e-94
Cotton12_36309_01	yes	P06_25	56.3	4e-37
Cotton12_27839_01	yes	coau0002I13	57.2	0
Cotton12_38705_01	yes	coau0002I13	57.2	e-109
Cotton12_06045_01	yes	GA__Ea0029C08f	58.1	1e-81
Cotton12_07268_01	yes	GA__Ea0029C08f	58.1	0
Cotton12_02547_01	yes	GA__Ea0003B03f	59	4e-69
Cotton12_07908_01	yes	GA__Ea0003B03f	59	5e-84
Cotton12_09154_01	yes	GA__Ea0003B03f	59	5e-94
Cotton12_10686_01	yes	GA__Ea0003B03f	59	4e-77
Cotton12_10761_01	yes	PAR0155	59	5e-40
Cotton12_12086_01	yes	GA__Ea0003B03f	59	8e-85
Cotton12_27917_01	yes	GA__Ea0003B03f	59	3e-81
Cotton12_40309_01	yes	GA__Ea0003B03f	59	2e-84
Cotton12_00299_01	yes	NAU2251	59.3	0
Cotton12_30875_01	yes	NAU2251	59.3	0
Cotton12_00880_01	yes	GA__Ea0021C08f	71	e-136
Cotton12_01021_01	yes	GA__Ea0021C08f	71	0
Cotton12_01021_02	yes	GA__Ea0021C08f	71	0
Cotton12_04821_01	yes	GA__Ea0021C08f	71	e-127
Cotton12_07103_01	yes	GA__Ea0021C08f	71	e-123
Cotton12_08011_01	yes	GA__Ea0021C08f	71	8e-64
Cotton12_08685_02	yes	GA__Ea0021C08f	71	e-136
Cotton12_09792_01	yes	GA__Ea0021C08f	71	0
Cotton12_41037_01	yes	GA__Ea0021C08f	71	0
Cotton12_01796_01	yes	GA__Ea0003O05f	77.7	0
Cotton12_13279_01	yes	GA__Ea0003O05f	77.7	5e-95
Cotton12_38117_01	yes	NAU2170	80.9	0
Cotton12_23214_01	yes	GA__Ea0001E06f	82.4	0
Cotton12_18744_01	yes	PAR0179	83.8	e-104
Cotton12_12473_01	yes	A1188	93.8	4e-48
Cotton12_18770_02	yes	A1188	93.8	5e-34
Cotton12_32263_01	yes	A1188	93.8	4e-59
Cotton12_03276_01	yes	GA__Ea0001C17f	103.7	2e-67
Cotton12_05016_01	yes	GA__Ea0001C17f	103.7	e-168
Cotton12_05269_01	yes	A1792	103.7	1e-41
Cotton12_06403_01	yes	GA__Ea0001C17f	103.7	0
Cotton12_09581_01	yes	GA__Ea0001C17f	103.7	2e-74
Cotton12_11662_01	yes	GA__Ea0001C17f	103.7	e-146
Cotton12_18204_01	yes	GA__Ea0001C17f	103.7	2e-67
Cotton12_22263_01	yes	A1792	103.7	2e-87
Cotton12_33426_01	yes	A1792	103.7	e-166
Cotton12_00416_01	yes	GA__Ea0003J06f	113.4	0
Cotton12_00416_02	yes	GA__Ea0003J06f	113.4	0
Cotton12_02273_01	yes	GA__Ea0003J06f	113.4	0
Cotton12_02273_02	yes	GA__Ea0003J06f	113.4	0
Cotton12_31722_01	yes	GA__Ea0003J06f	113.4	2e-87
Cotton12_02690_01	yes	NAU915	123.2	4e-99
Cotton12_17531_01	yes	NAU915	123.2	e-111
Cotton12_40822_01	yes	NAU915	123.2	e-166
Cotton12_03039_01	yes	GA__Ea0001E15f	128.2	1e-82
Cotton12_15682_01	yes	GA__Ea0001E15f	128.2	1e-88
Cotton12_18859_01	yes	GA__Ea0001E15f	128.2	e-166
Cotton12_00223_02	yes	GA__Ea0001H21f	132.8	2e-40
Cotton12_01151_02	yes	GA__Ea0001H21f	132.8	0
Cotton12_01968_01	yes	GA__Ea0001H21f	132.8	3e-42
Cotton12_02612_01	yes	GA__Ea0001H21f	132.8	1e-64
Cotton12_03392_01	yes	GA__Ea0001H21f	132.8	6e-34
Cotton12_05438_01	yes	GA__Ea0001H21f	132.8	2e-71
Cotton12_05593_01	yes	GA__Ea0001H21f	132.8	2e-40
Cotton12_06349_01	yes	GA__Ea0001H21f	132.8	0
Cotton12_07054_01	yes	GA__Ea0001H21f	132.8	4e-69
Cotton12_10722_01	yes	GA__Ea0001H21f	132.8	1e-48
Cotton12_10806_01	yes	GA__Ea0001H21f	132.8	4e-69
Cotton12_13151_01	yes	GA__Ea0001H21f	132.8	7e-48
Cotton12_13711_01	yes	GA__Ea0001H21f	132.8	2e-64
Cotton12_13866_01	yes	GA__Ea0001H21f	132.8	8e-67
Cotton12_16295_01	yes	GA__Ea0001H21f	132.8	9e-67
Cotton12_17595_01	yes	GA__Ea0001H21f	132.8	7e-67
Cotton12_18624_01	yes	GA__Ea0001H21f	132.8	1e-47
Cotton12_19262_01	yes	GA__Ea0001H21f	132.8	2e-64
Cotton12_25597_01	yes	GA__Ea0001H21f	132.8	3e-38
Cotton12_25833_01	yes	GA__Ea0001H21f	132.8	1e-64
Cotton12_26286_01	yes	GA__Ea0001H21f	132.8	1e-53
Cotton12_31254_01	yes	GA__Ea0001H21f	132.8	3e-47
Cotton12_31832_01	yes	GA__Ea0001H21f	132.8	3e-37
Cotton12_34113_01	yes	GA__Ea0001H21f	132.8	6e-36
Cotton12_34218_01	yes	GA__Ea0001H21f	132.8	5e-50
Cotton12_35680_01	yes	GA__Ea0001H21f	132.8	1e-46
Cotton12_36715_01	yes	GA__Ea0001H21f	132.8	5e-34
Cotton12_38664_01	yes	GA__Ea0001H21f	132.8	1e-64
Cotton12_39302_01	yes	GA__Ea0001H21f	132.8	3e-62
Cotton12_01480_01	yes	GA__Ea0004K15f	138.2	2e-24
Cotton12_12972_01	yes	GA__Ea0004K15f	138.2	e-162
Cotton12_14673_01	yes	GA__Ea0003M18f	138.2	0
Cotton12_07808_01	yes	GA__Ec0027G02	141.7	0
Cotton12_08600_01	yes	GA__Ec0027G02	141.7	0
Cotton12_08600_02	yes	GA__Ec0027G02	141.7	e-134
Cotton12_08928_01	yes	GA__Ec0026C04	141.7	0
Cotton12_08980_01	yes	GA__Ec0026C04	141.7	0
Cotton12_19453_01	yes	GA__Ec0026C04	141.7	e-168
Cotton12_25056_01	yes	GA__Ec0027G02	141.7	0
Cotton12_29034_01	yes	GA__Ec0027G02	141.7	e-116
Cotton12_30958_01	yes	GA__Ec0027G02	141.7	0
Cotton12_31966_01	yes	GA__Ec0027G02	141.7	0
Cotton12_39020_01	yes	PAR01C06	141.7	e-103
Cotton12_04828_01	yes	GA__Ea0002J15f	142.4	0
Cotton12_09818_01	yes	GA__Ea0002J15f	142.4	8e-59
Cotton12_10645_01	yes	GA__Ea0002J15f	142.4	1e-59
Cotton12_18137_01	yes	GA__Ea0002J15f	142.4	1e-42
Cotton12_32994_01	yes	GA__Ea0002J15f	142.4	2e-60
Cotton12_36050_01	yes	GA__Ea0002J15f	142.4	4e-31
Cotton12_40439_01	yes	GA__Ea0002J15f	142.4	4e-47
Cotton12_06726_01	yes	GA__Ec0023H04	142.9	e-153
Cotton12_01097_02	yes	GA__Ec0025C10	145.9	0
Cotton12_01097_04	yes	GA__Ec0025C10	145.9	2e-59
Cotton12_19367_01	yes	GA__Ec0025C10	145.9	0
Cotton12_12416_01	yes	GA__Ec0006B09	146.8	0
Cotton12_02814_01	yes	GA__Ec0026G02	147.7	0
Cotton12_15278_01	yes	GA__Ec0028G04	147.7	0
Cotton12_00251_01	yes	GA__Ea0004I01f	148.6	0
Cotton12_00251_02	yes	GA__Ea0004I01f	148.6	0
Cotton12_00251_03	yes	GA__Ea0004I01f	148.6	0
Cotton12_16819_01	yes	GA__Ea0004I01f	148.6	0
Cotton12_33588_01	yes	GA__Ea0004I01f	148.6	7e-33
Cotton12_11055_01	yes	BNL3599	149	5e-36
Cotton12_23627_01	yes	BNL3599	149	9e-31
Cotton12_00001_018	yes	PAR0982	149.5	e-165
Cotton12_00001_036	yes	PAR0982	149.5	2e-81
Cotton12_00001_085	yes	PAR0982	149.5	8e-89
Cotton12_00001_191	yes	PAR0982	149.5	1e-43
Cotton12_00001_240	yes	PAR0982	149.5	e-102
Cotton12_00001_513	yes	PAR0982	149.5	2e-56
Cotton12_00001_591	yes	PAR0982	149.5	3e-81
Cotton12_00001_608	yes	PAR0982	149.5	e-147
Cotton12_00001_632	yes	PAR0982	149.5	1e-36
Cotton12_05990_01	yes	pAR1004	149.5	1e-37
Cotton12_13777_01	yes	PAR0982	149.5	2e-63
Cotton12_14740_01	yes	pAR1004	149.5	0
Cotton12_16045_01	yes	A1740	149.5	3e-34
Cotton12_22123_01	yes	PAR0565	149.5	7e-45
Cotton12_22189_01	yes	PAR0982	149.5	3e-63
Cotton12_38893_01	yes	PAR0982	149.5	4e-62
Cotton12_40789_01	yes	PAR0982	149.5	e-109
Cotton12_04048_01	yes	PXP2_78	150.4	e-102
Cotton12_33712_01	yes	PAR0534	150.4	0
Cotton12_10500_01	yes	NAU1151	156.3	3e-57
Cotton12_10575_01	yes	NAU1151	156.3	8e-94
Cotton12_16456_01	yes	NAU1151	156.3	e-114
Cotton12_35626_01	yes	NAU1151	156.3	2e-99
Cotton12_07979_01	yes	NAU2202	157.4	1e-81
Cotton12_24720_01	yes	NAU2202	157.4	5e-63
Cotton12_09227_01	yes	coau0003D09	161.3	0
Cotton12_12045_01	yes	coau0003D09	161.3	0
Cotton12_26668_01	yes	coau0003D09	161.3	e-122
Cotton12_37836_01	yes	coau0003D09	161.3	0
Cotton12_38042_01	yes	coau0003D09	161.3	0
Cotton12_38437_01	yes	NAU2176	168.2	4e-85
Cotton12_02052_02	yes	NAU2096	168.8	e-139
Cotton12_30509_01	yes	NAU2096	168.8	e-124
Cotton12_07907_01	yes	BNL3261	169	6e-67
Cotton12_01057_01	yes	GA__Ec0025G11	169.7	0
Cotton12_10037_02	yes	GA__Ec0025G11	169.7	0
Cotton12_37415_01	yes	NAU943	171.6	0
Cotton12_05076_01	yes	PAR0479	176.9	e-136
Cotton12_07863_01	yes	PAR0479	176.9	0
Cotton12_16863_01	yes	PAR0479	176.9	e-136
Cotton12_17904_01	yes	PAR0479	176.9	0
Cotton12_25306_01	yes	PAR0479	176.9	0
Cotton12_39390_01	yes	PAR0479	176.9	4e-74
Cotton12_00001_035	yes	GA__Ea0003F01f	182.4	0
Cotton12_00001_183	yes	GA__Ea0003F01f	182.4	e-139
Cotton12_00001_484	yes	GA__Ea0003F01f	182.4	e-108
Cotton12_00001_596	yes	GA__Ea0003F01f	182.4	2e-47
Cotton12_00064_01	yes	GA__Ea0003F01f	182.4	2e-58
Cotton12_00064_03	yes	GA__Ea0003F01f	182.4	2e-60
Cotton12_00124_01	yes	GA__Ea0003F01f	182.4	3e-98
Cotton12_00124_03	yes	GA__Ea0003F01f	182.4	e-103
Cotton12_00145_01	yes	GA__Ea0003F01f	182.4	e-165
Cotton12_00256_03	yes	GA__Ea0003F01f	182.4	1e-70
Cotton12_00373_02	yes	GA__Ea0003F01f	182.4	3e-68
Cotton12_00380_01	yes	GA__Ea0003F01f	182.4	1e-41
Cotton12_00959_02	yes	GA__Ea0003F01f	182.4	1e-65
Cotton12_01127_02	yes	GA__Ea0003F01f	182.4	1e-33
Cotton12_01167_01	yes	GA__Ea0003F01f	182.4	e-112
Cotton12_01167_02	yes	GA__Ea0003F01f	182.4	1e-52
Cotton12_01167_05	yes	GA__Ea0003F01f	182.4	2e-51
Cotton12_01240_01	yes	GA__Ea0003F01f	182.4	e-112
Cotton12_01512_01	yes	GA__Ea0003F01f	182.4	2e-40
Cotton12_04751_02	yes	GA__Ea0003F01f	182.4	0
Cotton12_06286_01	yes	GA__Ea0003F01f	182.4	e-120
Cotton12_06947_01	yes	GA__Ea0003F01f	182.4	e-110
Cotton12_08047_01	yes	GA__Ea0003F01f	182.4	e-112
Cotton12_08255_01	yes	GA__Ea0003F01f	182.4	2e-72
Cotton12_10100_01	yes	GA__Ea0003F01f	182.4	2e-79
Cotton12_10111_01	yes	GA__Ea0003F01f	182.4	5e-83
Cotton12_12549_01	yes	GA__Ea0003F01f	182.4	e-170
Cotton12_14631_01	yes	GA__Ea0003F01f	182.4	7e-37
Cotton12_16905_01	yes	GA__Ea0003F01f	182.4	4e-73
Cotton12_16917_01	yes	GA__Ea0003F01f	182.4	3e-39
Cotton12_17013_01	yes	GA__Ea0003F01f	182.4	0
Cotton12_19056_01	yes	GA__Ea0003F01f	182.4	8e-64
Cotton12_19771_02	yes	GA__Ea0003F01f	182.4	0
Cotton12_19988_01	yes	GA__Ea0003F01f	182.4	0
Cotton12_24168_01	yes	GA__Ea0003F01f	182.4	e-136
Cotton12_24369_01	yes	GA__Ea0003F01f	182.4	2e-65
Cotton12_24472_01	yes	GA__Ea0003F01f	182.4	1e-34
Cotton12_24755_01	yes	GA__Ea0003F01f	182.4	5e-33
Cotton12_25503_01	yes	GA__Ea0003F01f	182.4	e-110
Cotton12_25967_01	yes	pGH331	182.4	2e-45
Cotton12_26807_01	yes	GA__Ea0003F01f	182.4	7e-73
Cotton12_27230_01	yes	GA__Ea0003F01f	182.4	2e-45
Cotton12_27274_01	yes	GA__Ea0003F01f	182.4	4e-53
Cotton12_27445_01	yes	GA__Ea0003F01f	182.4	2e-72
Cotton12_29212_01	yes	GA__Ea0003F01f	182.4	3e-62
Cotton12_30405_01	yes	GA__Ea0003F01f	182.4	5e-61
Cotton12_31437_01	yes	GA__Ea0003F01f	182.4	7e-50
Cotton12_33502_01	yes	GA__Ea0003F01f	182.4	7e-88
Cotton12_34388_01	yes	GA__Ea0003F01f	182.4	8e-35
Cotton12_36404_01	yes	GA__Ea0003F01f	182.4	e-101
Cotton12_37726_01	yes	GA__Ea0003F01f	182.4	1e-34
Cotton12_37806_01	yes	GA__Ea0003F01f	182.4	8e-47
Cotton12_38289_01	yes	GA__Ea0003F01f	182.4	e-147
Cotton12_39617_01	yes	GA__Ea0003F01f	182.4	e-115
Cotton12_41038_01	yes	GA__Ea0003F01f	182.4	0
Cotton12_41260_01	yes	GA__Ea0003F01f	182.4	3e-35
Cotton12_41746_01	yes	GA__Ea0003F01f	182.4	2e-80
Cotton12_00584_01	yes	GA__Ea0002E13f	183.4	e-122
Cotton12_34355_01	yes	GA__Ea0002E13f	183.4	e-125
Cotton12_41418_01	yes	GA__Ea0002E13f	183.4	0
Cotton12_07868_01	yes	GA__Ea0004E02f	186.9	7e-66
Cotton12_10875_01	yes	GA__Ea0004E02f	186.9	0
Cotton12_08406_01	yes	GA__Ec0028B03	192	0
Cotton12_16774_01	yes	GA__Ec0028B03	192	7e-72
Cotton12_16774_02	yes	GA__Ec0028B03	192	0
Cotton12_00365_02	yes	G1176	197.7	4e-55
Cotton12_00961_02	yes	G1176	197.7	9e-49
Cotton12_06382_02	yes	G1176	197.7	4e-34
Cotton12_06979_01	yes	G1176	197.7	3e-35
Cotton12_15090_01	yes	G1176	197.7	2e-38
Cotton12_15090_04	yes	G1176	197.7	9e-39
Cotton12_33415_01	yes	A1685	197.7	1e-89
Cotton12_33605_01	yes	G1176	197.7	1e-55
Cotton12_34533_01	yes	G1176	197.7	4e-74
Cotton12_36124_01	yes	G1176	197.7	1e-21
Cotton12_00867_01	yes	GA__Ea0003C08f	199.4	0
Cotton12_00867_02	yes	GA__Ea0003C08f	199.4	e-142
Cotton12_00867_03	yes	GA__Ea0003C08f	199.4	1e-82
Cotton12_12290_01	yes	GA__Ea0003C08f	199.4	1e-84
Cotton12_13079_01	yes	GA__Ea0003C08f	199.4	3e-54
Cotton12_00457_01	yes	GA__Ec0027F05	203.3	0
Cotton12_00457_02	yes	GA__Ec0027F05	203.3	0
Cotton12_00457_03	yes	GA__Ec0027F05	203.3	0
Cotton12_04504_01	yes	GA__Ea0003K04f	203.3	e-163
Cotton12_10861_01	yes	GA__Ec0027F05	203.3	0
Cotton12_10861_02	yes	GA__Ec0027F05	203.3	0
Cotton12_19207_01	yes	GA__Ec0027F05	203.3	0
Cotton12_31921_01	yes	GA__Ec0027F05	203.3	e-103
Cotton12_37191_01	yes	GA__Ea0003K04f	203.3	4e-70
Cotton12_38951_01	yes	GA__Ec0027F05	203.3	0
Cotton12_08914_01	yes	GA__Ea0003F11f	207.5	e-111
Cotton12_01156_02	yes	PAR0177	213.6	8e-95
Cotton12_14231_01	yes	PAR0177	213.6	e-138
Cotton12_02278_01	yes	NAU1278	246.5	0
Cotton12_37137_01	yes	NAU1274	282.9	0
Cotton12_32644_01	yes	max038A08	BAC_Ctg(24.9)	7e-41
Cotton12_03658_01	yes	max033F18	BAC_Ctg(53.4)	4e-34
Cotton12_12564_01	yes	max033F18	BAC_Ctg(53.4)	2e-41
Cotton12_17196_01	yes	max033F18	BAC_Ctg(53.4)	4e-34
Cotton12_17196_02	yes	max033F18	BAC_Ctg(53.4)	4e-34
Cotton12_17612_01	yes	max033F18	BAC_Ctg(53.4)	3e-34
Cotton12_17612_02	yes	max033F18	BAC_Ctg(53.4)	4e-34
Cotton12_17612_03	yes	max033F18	BAC_Ctg(53.4)	4e-34
Cotton12_29084_01	yes	max033F18	BAC_Ctg(53.4)	5e-27
Cotton12_00886_01	yes	CBV077K07	BAC_end_Ctg	0
Cotton12_01230_01	yes	max020D16	BAC_end_Ctg	e-100
Cotton12_01394_01	yes	max029D11	BAC_end_Ctg	2e-42
Cotton12_04836_01	yes	CBV077K07	BAC_end_Ctg	e-116
Cotton12_08572_01	yes	CBV089O22	BAC_end_Ctg	3e-45
Cotton12_09144_01	yes	CBV077K07	BAC_end_Ctg	1e-68
Cotton12_16731_01	yes	CBV052P24	BAC_end_Ctg	5e-70
Cotton12_23684_01	yes	max024C06	BAC_end_Ctg	1e-37
Cotton12_27057_01	yes	CBV076L20	BAC_end_Ctg	e-113
Cotton12_27151_01	yes	CBV172k24	BAC_end_Ctg	1e-28
Cotton12_28571_01	yes	CBV089O22	BAC_end_Ctg	3e-44
Cotton12_41674_01	yes	CBV031A06	BAC_end_Ctg	3e-36
Note: In total, 401 fiber Unigenes were anchored to chromosome 12.

## Sheet: 51107-tatal(492)
unigenename	clone/marker	genetic distance	E value
Cotton12_00001_018	PAR0982	149.5	e-165
Cotton12_00001_035	GA__Ea0003F01f	182.4	0
Cotton12_00001_036	PAR0982	149.5	2e-81
Cotton12_00001_085	PAR0982	149.5	8e-89
Cotton12_00001_183	GA__Ea0003F01f	182.4	e-139
Cotton12_00001_191	PAR0982	149.5	1e-43
Cotton12_00001_240	PAR0982	149.5	e-102
Cotton12_00001_385	PAR0982	149.5	6e-98
Cotton12_00001_484	GA__Ea0003F01f	182.4	e-108
Cotton12_00001_513	PAR0982	149.5	2e-56
Cotton12_00001_591	PAR0982	149.5	3e-81
Cotton12_00001_596	GA__Ea0003F01f	182.4	2e-47
Cotton12_00001_608	PAR0982	149.5	e-147
Cotton12_00001_632	PAR0982	149.5	1e-36
Cotton12_00012_19	A1685	197.7	0
Cotton12_00046_02	MUSS249	12	0
Cotton12_00046_03	pAR04_13	47.8	0
Cotton12_00046_04	pAR04_13	47.8	0
Cotton12_00046_05	MUSS249	12	0
Cotton12_00046_06	MUSS249	12	0
Cotton12_00050_05	GA__Eb0042B23f	55.4	0
Cotton12_00063_02	pAR04_13	47.8	0
Cotton12_00063_07	pAR04_13	47.8	e-131
Cotton12_00064_01	GA__Ea0003F01f	182.4	2e-58
Cotton12_00064_03	GA__Ea0003F01f	182.4	2e-60
Cotton12_00070_05	PAR0244	56.3	e-136
Cotton12_00075_01	GA__Ea0004M12f	40.3	e-154
Cotton12_00075_05	GA__Ea0004M12f	40.3	e-152
Cotton12_00124_01	GA__Ea0003F01f	182.4	3e-98
Cotton12_00124_03	GA__Ea0003F01f	182.4	e-103
Cotton12_00145_01	GA__Ea0003F01f	182.4	e-165
Cotton12_00223_02	GA__Ea0001H21f	132.8	2e-40
Cotton12_00238_02	coau0002I13	57.2	e-130
Cotton12_00251_01	GA__Ea0004I01f	148.6	0
Cotton12_00251_02	GA__Ea0004I01f	148.6	0
Cotton12_00251_03	GA__Ea0004I01f	148.6	0
Cotton12_00256_03	GA__Ea0003F01f	182.4	1e-70
Cotton12_00299_01	NAU2251	59.3	0
Cotton12_00365_02	G1176	197.7	4e-55
Cotton12_00373_02	GA__Ea0003F01f	182.4	3e-68
Cotton12_00380_01	GA__Ea0003F01f	182.4	1e-41
Cotton12_00416_01	GA__Ea0003J06f	113.4	0
Cotton12_00416_02	GA__Ea0003J06f	113.4	0
Cotton12_00457_01	GA__Ec0027F05	203.3	0
Cotton12_00457_02	GA__Ec0027F05	203.3	0
Cotton12_00457_03	GA__Ec0027F05	203.3	0
Cotton12_00507_06	PAR04_14	40.3	e-101
Cotton12_00543_01	GA__Ea0001F22f	40.3	0
Cotton12_00584_01	GA__Ea0002E13f	183.4	e-122
Cotton12_00804_01	pAR04_13	47.8	0
Cotton12_00804_02	pAR04_13	47.8	e-161
Cotton12_00867_01	GA__Ea0003C08f	199.4	0
Cotton12_00867_02	GA__Ea0003C08f	199.4	e-142
Cotton12_00867_03	GA__Ea0003C08f	199.4	1e-82
Cotton12_00880_01	GA__Ea0021C08f	71	e-136
Cotton12_00886_01	CBV077K07	BAC_end_Ctg	0
Cotton12_00959_02	GA__Ea0003F01f	182.4	1e-65
Cotton12_00961_02	G1176	197.7	9e-49
Cotton12_01021_01	GA__Ea0021C08f	71	0
Cotton12_01021_02	GA__Ea0021C08f	71	0
Cotton12_01045_02	coau0002A18	1.8	e-169
Cotton12_01057_01	GA__Ec0025G11	169.7	0
Cotton12_01097_02	GA__Ec0025C10	145.9	0
Cotton12_01097_04	GA__Ec0025C10	145.9	2e-59
Cotton12_01116_02	GA__Ea0001I18f	40.3	e-136
Cotton12_01127_02	GA__Ea0003F01f	182.4	1e-33
Cotton12_01151_02	GA__Ea0001H21f	132.8	0
Cotton12_01153_01	coau0002A18	1.8	0
Cotton12_01156_02	PAR0177	213.6	8e-95
Cotton12_01167_01	GA__Ea0003F01f	182.4	e-112
Cotton12_01167_02	GA__Ea0003F01f	182.4	1e-52
Cotton12_01167_05	GA__Ea0003F01f	182.4	2e-51
Cotton12_01230_01	max020D16	BAC_end_Ctg	e-100
Cotton12_01240_01	GA__Ea0003F01f	182.4	e-112
Cotton12_01261_01	GA__Eb0043P17f	53.5	0
Cotton12_01283_01	P11_23	48.2	7e-42
Cotton12_01283_02	P11_23	48.2	5e-40
Cotton12_01283_03	GA__Ec0024C11	48.2	4e-40
Cotton12_01283_04	GA__Ec0024C11	48.2	1e-36
Cotton12_01338_01	CBV076L20	BAC_end_Ctg	5e-58
Cotton12_01394_01	max029D11	BAC_end_Ctg	2e-42
Cotton12_01512_01	GA__Ea0003F01f	182.4	2e-40
Cotton12_01655_01	PAR0999	43.8	0
Cotton12_01746_01	MUSS249	12	0
Cotton12_01796_01	GA__Ea0003O05f	77.7	0
Cotton12_01968_01	GA__Ea0001H21f	132.8	3e-42
Cotton12_02052_02	NAU2096	168.8	e-139
Cotton12_02273_01	GA__Ea0003J06f	113.4	0
Cotton12_02273_02	GA__Ea0003J06f	113.4	0
Cotton12_02278_01	NAU1278	246.5	0
Cotton12_02311_01	GA__Ea0002G08f	51.4	e-122
Cotton12_02313_01	GA__Ea0001I18f	40.3	1e-75
Cotton12_02411_01	CBV122B02	BAC_end_Ctg	1e-62
Cotton12_02547_01	GA__Ea0003B03f	59	4e-69
Cotton12_02612_01	GA__Ea0001H21f	132.8	1e-64
Cotton12_02690_01	NAU915	123.2	4e-99
Cotton12_02815_01	GA__Ec0026G02	147.7	1e-83
Cotton12_02827_01	GA__Ea0003C08f	199.4	5e-45
Cotton12_02849_01	coau0004K03	34.2	e-131
Cotton12_02880_01	BNL598	29.4	e-099
Cotton12_02966_01	PAR0982	149.5	e-148
Cotton12_03040_01	GA__Ea0001E15f	128.2	1e-86
Cotton12_02814_01	GA__Ec0026G02	147.7	0
Cotton12_02826_01	GA__Ea0003C08f	199.4	5e-45
Cotton12_02848_01	coau0004K03	34.2	e-131
Cotton12_02879_01	BNL598	29.4	e-099
Cotton12_02965_01	PAR0982	149.5	e-148
Cotton12_03039_01	GA__Ea0001E15f	128.2	1e-82
Cotton12_03051_01	NAU2030	21	0
Cotton12_03163_01	GA__Eb0042B23f	55.4	e-120
Cotton12_03219_01	PAR01C06	141.7	0
Cotton12_03276_01	GA__Ea0001C17f	103.7	2e-67
Cotton12_03392_01	GA__Ea0001H21f	132.8	6e-34
Cotton12_03449_01	CIR293	37	6e-36
Cotton12_03449_02	GA__Ea0003F01f	182.4	4e-49
Cotton12_03453_01	CBV200K12	BAC_end_Ctg	6e-61
Cotton12_03473_01	P06_25	56.3	0
Cotton12_03536_01	GA__Eb0042B23f	55.4	0
Cotton12_03604_01	PAR06E10	150.4	0
Cotton12_03658_01	max033F18	BAC_Ctg(53.4)	4e-34
Cotton12_04048_01	PXP2_78	150.4	e-102
Cotton12_04145_01	coau0002A18	1.8	e-143
Cotton12_04151_01	A1252	26.2	e-112
Cotton12_04301_01	GA__Ea0003F01f	182.4	1e-44
Cotton12_04333_01	GA__Ea0001I17f	40.3	0
Cotton12_04360_01	MUCS018	0	1e-31
Cotton12_04504_01	GA__Ea0003K04f	203.3	e-163
Cotton12_04641_01	PAR0101	0	0
Cotton12_04684_01	GA__Ea0004B21f	20.8	0
Cotton12_04728_01	max031L01	BAC_end_Ctg	5e-31
Cotton12_04751_01	GA__Ea0002G08f	51.4	2e-38
Cotton12_04751_02	GA__Ea0003F01f	182.4	0
Cotton12_04760_01	pAR10F10	57.8	0
Cotton12_04821_01	GA__Ea0021C08f	71	e-127
Cotton12_04828_01	GA__Ea0002J15f	142.4	0
Cotton12_04836_01	CBV077K07	BAC_end_Ctg	e-116
Cotton12_04904_01	GA__Ea0003C08f	199.4	8e-50
Cotton12_05016_01	GA__Ea0001C17f	103.7	e-168
Cotton12_05076_01	PAR0479	176.9	e-136
Cotton12_05269_01	A1792	103.7	1e-41
Cotton12_05438_01	GA__Ea0001H21f	132.8	2e-71
Cotton12_05583_01	GA__Ec0028B12	1.8	0
Cotton12_05593_01	GA__Ea0001H21f	132.8	2e-40
Cotton12_05603_01	A1685	197.7	3e-55
Cotton12_05627_01	GA__Ea0001I17f	40.3	0
Cotton12_05828_01	pGH331	182.4	e-152
Cotton12_05990_01	pAR1004	149.5	1e-37
Cotton12_06045_01	GA__Ea0029C08f	58.1	1e-81
Cotton12_06281_01	PAR0479	176.9	e-136
Cotton12_06286_01	GA__Ea0003F01f	182.4	e-120
Cotton12_06349_01	GA__Ea0001H21f	132.8	0
Cotton12_06382_02	G1176	197.7	4e-34
Cotton12_06403_01	GA__Ea0001C17f	103.7	0
Cotton12_06516_01	GA__Ec0028B06f	20.8	e-170
Cotton12_06516_03	GA__Ec0028B06f	20.8	8e-81
Cotton12_06551_01	GA__Ea0001F22f	40.3	2e-78
Cotton12_06569_01	GA__Ea0001I18f	40.3	0
Cotton12_06634_01	A1252	26.2	1e-64
Cotton12_06726_01	GA__Ec0023H04	142.9	e-153
Cotton12_06758_01	GA__Ec0027F05	203.3	e-176
Cotton12_06879_01	GA__Ea0002G08f	51.4	e-128
Cotton12_06947_01	GA__Ea0003F01f	182.4	e-110
Cotton12_06979_01	G1176	197.7	3e-35
Cotton12_07000_01	MUSS026	0	7e-84
Cotton12_07054_01	GA__Ea0001H21f	132.8	4e-69
Cotton12_07103_01	GA__Ea0021C08f	71	e-123
Cotton12_07268_01	GA__Ea0029C08f	58.1	0
Cotton12_07284_01	pAR03_42	15	e-136
Cotton12_07312_01	pAR04_13	47.8	0
Cotton12_07438_01	GA__Ea0002G08f	51.4	0
Cotton12_07664_01	GA__Ea0003C08f	199.4	1e-55
Cotton12_07808_01	GA__Ec0027G02	141.7	0
Cotton12_07836_01	GA__Ea0001I18f	40.3	e-128
Cotton12_07863_01	PAR0479	176.9	0
Cotton12_07868_01	GA__Ea0004E02f	186.9	7e-66
Cotton12_07907_01	BNL3261	169	6e-67
Cotton12_07908_01	GA__Ea0003B03f	59	5e-84
Cotton12_07979_01	NAU2202	157.4	1e-81
Cotton12_08011_01	GA__Ea0021C08f	71	8e-64
Cotton12_08047_01	GA__Ea0003F01f	182.4	e-112
Cotton12_08255_01	GA__Ea0003F01f	182.4	2e-72
Cotton12_08406_01	GA__Ec0028B03	192	0
Cotton12_08478_01	GA__Ea0002M12f	22.6	0
Cotton12_08572_01	CBV089O22	BAC_end_Ctg	3e-45
Cotton12_08600_01	GA__Ec0027G02	141.7	0
Cotton12_08600_02	GA__Ec0027G02	141.7	e-134
Cotton12_08685_02	GA__Ea0021C08f	71	e-136
Cotton12_08725_01	GA__Ea0001I18f	40.3	e-135
Cotton12_08741_01	P06_25	56.3	2e-36
Cotton12_08762_01	max020D16	BAC_end_Ctg	1e-37
Cotton12_08767_01	GA__Ea0004B21f	20.8	2e-77
Cotton12_08914_01	GA__Ea0003F11f	207.5	e-111
Cotton12_08928_01	GA__Ec0026C04	141.7	0
Cotton12_08980_01	GA__Ec0026C04	141.7	0
Cotton12_09144_01	CBV077K07	BAC_end_Ctg	1e-68
Cotton12_09154_01	GA__Ea0003B03f	59	5e-94
Cotton12_09227_01	coau0003D09	161.3	0
Cotton12_09546_01	PAR04_14	40.3	2e-51
Cotton12_09581_01	GA__Ea0001C17f	103.7	2e-74
Cotton12_09770_01	PAR0479	176.9	0
Cotton12_09792_01	GA__Ea0021C08f	71	0
Cotton12_09818_01	GA__Ea0002J15f	142.4	8e-59
Cotton12_10037_02	GA__Ec0025G11	169.7	0
Cotton12_10100_01	GA__Ea0003F01f	182.4	2e-79
Cotton12_10111_01	GA__Ea0003F01f	182.4	5e-83
Cotton12_10144_01	GA__Ea0001F22f	40.3	e-110
Cotton12_10299_01	GA__Ec0028B06f	20.8	e-164
Cotton12_10350_01	pAR04_13	47.8	0
Cotton12_10381_01	GA__Ea0002G08f	51.4	e-113
Cotton12_10436_02	GA__Ec0025D04	30.2	2e-39
Cotton12_10500_01	NAU1151	156.3	3e-57
Cotton12_10522_01	GA__Ea0001I18f	40.3	6e-43
Cotton12_10575_01	NAU1151	156.3	8e-94
Cotton12_10645_01	GA__Ea0002J15f	142.4	1e-59
Cotton12_10658_01	GA__Eb0043P17f	53.5	0
Cotton12_10686_01	GA__Ea0003B03f	59	4e-77
Cotton12_10722_01	GA__Ea0001H21f	132.8	1e-48
Cotton12_10761_01	PAR0155	59	5e-40
Cotton12_10792_01	MUSS249	12	e-168
Cotton12_10806_01	GA__Ea0001H21f	132.8	4e-69
Cotton12_10861_01	GA__Ec0027F05	203.3	0
Cotton12_10861_02	GA__Ec0027F05	203.3	0
Cotton12_10875_01	GA__Ea0004E02f	186.9	0
Cotton12_11055_01	BNL3599	149	5e-36
Cotton12_11117_01	PAR0999	43.8	3e-35
Cotton12_11480_01	GA__Ea0004M12f	40.3	0
Cotton12_11662_01	GA__Ea0001C17f	103.7	e-146
Cotton12_11690_01	GA__Ec0025D04	30.2	9e-57
Cotton12_11791_01	GA__Ea0004N11f	46.5	0
Cotton12_12045_01	coau0003D09	161.3	0
Cotton12_12086_01	GA__Ea0003B03f	59	8e-85
Cotton12_12169_02	pAR04_13	47.8	e-135
Cotton12_12260_01	CBV089O22	BAC_end_Ctg	4e-47
Cotton12_12290_01	GA__Ea0003C08f	199.4	1e-84
Cotton12_12413_01	GA__Ea0001F22f	40.3	e-113
Cotton12_12416_01	GA__Ec0006B09	146.8	0
Cotton12_12429_01	GA__Ec0022H11	56.3	e-141
Cotton12_12473_01	A1188	93.8	4e-48
Cotton12_12549_01	GA__Ea0003F01f	182.4	e-170
Cotton12_12564_01	max033F18	BAC_Ctg(53.4)	2e-41
Cotton12_12972_01	GA__Ea0004K15f	138.2	e-162
Cotton12_12982_01	GA__Ea0028I12f	54.1	e-135
Cotton12_13079_01	GA__Ea0003C08f	199.4	3e-54
Cotton12_13130_01	PAR04_14	40.3	6e-47
Cotton12_13151_01	GA__Ea0001H21f	132.8	7e-48
Cotton12_13170_01	coau0002I14	54.4	e-109
Cotton12_13274_01	PAR0101	0	4e-34
Cotton12_13279_01	GA__Ea0003O05f	77.7	5e-95
Cotton12_13386_01	pGH724	41.4	0
Cotton12_13405_01	GA__Ea0002G08f	51.4	0
Cotton12_13408_01	PAR06B11	150.4	e-156
Cotton12_13711_01	GA__Ea0001H21f	132.8	2e-64
Cotton12_13777_01	PAR0982	149.5	2e-63
Cotton12_13794_01	pAR0006	8	0
Cotton12_13801_01	GA__Ea0003F01f	182.4	1e-91
Cotton12_13866_01	GA__Ea0001H21f	132.8	8e-67
Cotton12_14231_01	PAR0177	213.6	e-138
Cotton12_14283_01	max031L01	BAC_end_Ctg	7e-31
Cotton12_14408_01	P11_23	48.2	2e-35
Cotton12_14500_02	GA__Ec0022H11	56.3	2e-41
Cotton12_14558_01	pAR0006	8	0
Cotton12_14631_01	GA__Ea0003F01f	182.4	7e-37
Cotton12_14673_01	GA__Ea0003M18f	138.2	0
Cotton12_14740_01	pAR1004	149.5	0
Cotton12_14832_01	GA__Ea0001J23f	34.2	0
Cotton12_15090_01	G1176	197.7	2e-38
Cotton12_15090_04	G1176	197.7	9e-39
Cotton12_15240_01	P11_23	48.2	6e-40
Cotton12_15278_01	GA__Ec0028G04	147.7	0
Cotton12_15452_01	GA__Ea0028I12f	54.1	0
Cotton12_15676_01	GA__Ec0023F10	1.8	0
Cotton12_15682_01	GA__Ea0001E15f	128.2	1e-88
Cotton12_15759_01	MUCS018	0	1e-32
Cotton12_16031_01	pAR03_42	15	4e-37
Cotton12_16045_01	A1740	149.5	3e-34
Cotton12_16051_01	BNL3261	169	1e-38
Cotton12_16113_01	GA__Ea0004I01f	148.6	4e-72
Cotton12_16295_01	GA__Ea0001H21f	132.8	9e-67
Cotton12_16456_01	NAU1151	156.3	e-114
Cotton12_16672_01	pAR04_13	47.8	e-132
Cotton12_16731_01	CBV052P24	BAC_end_Ctg	5e-70
Cotton12_16774_01	GA__Ec0028B03	192	7e-72
Cotton12_16774_02	GA__Ec0028B03	192	0
Cotton12_16819_01	GA__Ea0004I01f	148.6	0
Cotton12_16848_01	MUSS026	0	e-100
Cotton12_16863_01	PAR0479	176.9	e-136
Cotton12_16905_01	GA__Ea0003F01f	182.4	4e-73
Cotton12_16917_01	GA__Ea0003F01f	182.4	3e-39
Cotton12_17013_01	GA__Ea0003F01f	182.4	0
Cotton12_17078_01	pGH724	41.4	8e-52
Cotton12_17196_01	max033F18	BAC_Ctg(53.4)	4e-34
Cotton12_17196_02	max033F18	BAC_Ctg(53.4)	4e-34
Cotton12_17257_01	P11_23	48.2	2e-42
Cotton12_17286_01	max020D16	BAC_end_Ctg	5e-34
Cotton12_17386_01	GA__Ec0027F05	203.3	0
Cotton12_17467_01	PAR0101	0	3e-32
Cotton12_17469_01	PAR0101	0	0
Cotton12_17531_01	NAU915	123.2	e-111
Cotton12_17595_01	GA__Ea0001H21f	132.8	7e-67
Cotton12_17606_01	MUSS018	14	0
Cotton12_17612_01	max033F18	BAC_Ctg(53.4)	3e-34
Cotton12_17612_02	max033F18	BAC_Ctg(53.4)	4e-34
Cotton12_17612_03	max033F18	BAC_Ctg(53.4)	4e-34
Cotton12_17619_01	CBV077K07	BAC_end_Ctg	8e-32
Cotton12_17904_01	PAR0479	176.9	0
Cotton12_18137_01	GA__Ea0002J15f	142.4	1e-42
Cotton12_18161_01	P06_25	56.3	0
Cotton12_18204_01	GA__Ea0001C17f	103.7	2e-67
Cotton12_18270_01	GA__Ea0004M12f	40.3	e-131
Cotton12_18306_01	coau0004K03	34.2	0
Cotton12_18379_01	GA__Eb0042B23f	55.4	1e-50
Cotton12_18471_01	PAR0244	56.3	4e-87
Cotton12_18601_01	A1310	23.8	2e-82
Cotton12_18624_01	GA__Ea0001H21f	132.8	1e-47
Cotton12_18656_01	pAR04_13	47.8	0
Cotton12_18744_01	PAR0179	83.8	e-104
Cotton12_18770_02	A1188	93.8	5e-34
Cotton12_18859_01	GA__Ea0001E15f	128.2	e-166
Cotton12_19056_01	GA__Ea0003F01f	182.4	8e-64
Cotton12_19207_01	GA__Ec0027F05	203.3	0
Cotton12_19262_01	GA__Ea0001H21f	132.8	2e-64
Cotton12_19282_01	P11_23	48.2	2e-45
Cotton12_19367_01	GA__Ec0025C10	145.9	0
Cotton12_19401_01	coau0002A18	1.8	e-144
Cotton12_19421_01	GA__Ec0022H11	56.3	e-139
Cotton12_19453_01	GA__Ec0026C04	141.7	e-168
Cotton12_19595_01	GA__Ea0001D07f	37.3	0
Cotton12_19634_01	pAR04_13	47.8	0
Cotton12_19634_02	pAR04_13	47.8	8e-94
Cotton12_19654_01	GA__Ea0001I18f	40.3	e-131
Cotton12_19663_01	MUSS026	0	e-110
Cotton12_19771_02	GA__Ea0003F01f	182.4	0
Cotton12_19938_01	PAR04_14	40.3	e-161
Cotton12_19938_02	PAR04_14	40.3	e-102
Cotton12_19988_01	GA__Ea0003F01f	182.4	0
Cotton12_20353_02	GA__Ec0025D04	30.2	4e-37
Cotton12_20622_02	PAR0982	149.5	6e-63
Cotton12_20764_01	PAR0101	0	4e-34
Cotton12_21023_02	PAR06B11	150.4	e-156
Cotton12_21130_02	PAR0999	43.8	6e-35
Cotton12_21745_01	PAR0999	43.8	6e-67
Cotton12_22123_01	PAR0565	149.5	7e-45
Cotton12_22134_01	PAR06B11	150.4	0
Cotton12_22189_01	PAR0982	149.5	3e-63
Cotton12_22263_01	A1792	103.7	2e-87
Cotton12_22422_01	G1176	197.7	6e-46
Cotton12_23014_01	pAR04_13	47.8	2e-71
Cotton12_23187_01	MUSS018	14	e-129
Cotton12_23214_01	GA__Ea0001E06f	82.4	0
Cotton12_23340_01	PAR01E07	169.7	0
Cotton12_23571_01	GA__Ec0028B06f	20.8	e-162
Cotton12_23627_01	BNL3599	149	9e-31
Cotton12_23684_01	CBV076L20	BAC_end_Ctg	1e-87
Cotton12_23812_01	PAR06B11	150.4	8e-57
Cotton12_24168_01	GA__Ea0003F01f	182.4	e-136
Cotton12_24369_01	GA__Ea0003F01f	182.4	2e-65
Cotton12_24380_01	NAU1301	21.4	2e-35
Cotton12_24472_01	GA__Ea0003F01f	182.4	1e-34
Cotton12_24720_01	NAU2202	157.4	5e-63
Cotton12_24755_01	GA__Ea0003F01f	182.4	5e-33
Cotton12_25056_01	GA__Ec0027G02	141.7	0
Cotton12_25306_01	PAR0479	176.9	0
Cotton12_25426_01	GA__Ec0022H11	56.3	7e-72
Cotton12_25503_01	GA__Ea0003F01f	182.4	e-110
Cotton12_25507_01	GA__Ea0001D07f	37.3	e-127
Cotton12_25597_01	GA__Ea0001H21f	132.8	3e-38
Cotton12_25620_01	GA__Ea0003F01f	182.4	7e-85
Cotton12_25733_01	GA__Ea0001D07f	37.3	0
Cotton12_25833_01	GA__Ea0001H21f	132.8	1e-64
Cotton12_25967_01	pGH331	182.4	2e-45
Cotton12_26286_01	GA__Ea0001H21f	132.8	1e-53
Cotton12_26567_01	max038A08	BAC_Ctg(24.9)	1e-65
Cotton12_26668_01	coau0003D09	161.3	e-122
Cotton12_26807_01	GA__Ea0003F01f	182.4	7e-73
Cotton12_27057_01	CBV076L20	BAC_end_Ctg	e-113
Cotton12_27058_01	GA__Ea0001H21f	132.8	5e-67
Cotton12_27113_01	P06_25	56.3	9e-57
Cotton12_27151_01	CBV030B16	BAC_end_Ctg	1e-31
Cotton12_27193_01	P06_25	56.3	2e-94
Cotton12_27230_01	GA__Ea0003F01f	182.4	2e-45
Cotton12_27274_01	GA__Ea0003F01f	182.4	4e-53
Cotton12_27315_01	GA__Ea0004M12f	40.3	5e-89
Cotton12_27445_01	GA__Ea0003F01f	182.4	2e-72
Cotton12_27839_01	coau0002I13	57.2	0
Cotton12_27887_01	GA__Ec0027F05	203.3	0
Cotton12_27917_01	GA__Ea0003B03f	59	3e-81
Cotton12_28396_01	GA__Ea0004M12f	40.3	4e-90
Cotton12_28571_01	CBV089O22	BAC_end_Ctg	3e-44
Cotton12_28636_01	PAR0155	59	0
Cotton12_28966_01	P06_25	56.3	4e-81
Cotton12_29034_01	GA__Ec0027G02	141.7	e-116
Cotton12_29133_01	pAR1004	149.5	e-130
Cotton12_29203_01	PAR0479	176.9	e-137
Cotton12_29212_01	GA__Ea0003F01f	182.4	3e-62
Cotton12_29241_01	GA__Ea0001D07f	37.3	e-125
Cotton12_29363_01	MUSS249	12	3e-81
Cotton12_29536_01	NAU1301	21.4	0
Cotton12_30307_01	GA__Ea0003C08f	199.4	9e-50
Cotton12_30319_01	max031L01	BAC_end_Ctg	3e-31
Cotton12_30405_01	GA__Ea0003F01f	182.4	5e-61
Cotton12_30509_01	NAU2096	168.8	e-124
Cotton12_30875_01	NAU2251	59.3	0
Cotton12_30958_01	GA__Ec0027G02	141.7	0
Cotton12_31254_01	GA__Ea0001H21f	132.8	3e-47
Cotton12_31437_01	GA__Ea0003F01f	182.4	7e-50
Cotton12_31451_01	A1719	150.4	1e-68
Cotton12_31550_01	GA__Eb0042B23f	55.4	2e-87
Cotton12_31721_01	pAR04_13	47.8	e-127
Cotton12_31722_01	GA__Ea0003J06f	113.4	2e-87
Cotton12_31832_01	GA__Ea0001H21f	132.8	3e-37
Cotton12_31921_01	GA__Ec0027F05	203.3	e-103
Cotton12_31966_01	GA__Ec0027G02	141.7	0
Cotton12_32263_01	A1188	93.8	4e-59
Cotton12_32315_01	GA__Ec0028B06f	20.8	0
Cotton12_32355_01	CBV076L20	BAC_end_Ctg	5e-58
Cotton12_32532_01	GA__Ea0003F01f	182.4	e-169
Cotton12_32548_01	GA__Ea0001I18f	40.3	e-123
Cotton12_32644_01	max038A08	BAC_Ctg(24.9)	7e-41
Cotton12_32873_01	GA__Ea0001F22f	40.3	0
Cotton12_32994_01	GA__Ea0002J15f	142.4	2e-60
Cotton12_33178_01	CIR293	37	e-106
Cotton12_33415_01	A1685	197.7	1e-89
Cotton12_33426_01	A1792	103.7	e-166
Cotton12_33502_01	GA__Ea0003F01f	182.4	7e-88
Cotton12_33588_01	GA__Ea0004I01f	148.6	7e-33
Cotton12_33605_01	G1176	197.7	1e-55
Cotton12_33712_01	PAR0534	150.4	0
Cotton12_34113_01	GA__Ea0001H21f	132.8	6e-36
Cotton12_34218_01	GA__Ea0001H21f	132.8	5e-50
Cotton12_34355_01	GA__Ea0002E13f	183.4	e-125
Cotton12_34388_01	GA__Ea0003F01f	182.4	8e-35
Cotton12_34533_01	G1176	197.7	4e-74
Cotton12_35348_01	GA__Ea0003J06f	113.4	e-157
Cotton12_35604_01	GA__Ea0003F01f	182.4	5e-43
Cotton12_35626_01	NAU1151	156.3	2e-99
Cotton12_35674_01	MUCS018	0	5e-33
Cotton12_35680_01	GA__Ea0001H21f	132.8	1e-46
Cotton12_36019_01	GA__Ea0001D07f	37.3	e-162
Cotton12_36050_01	GA__Ea0002J15f	142.4	4e-31
Cotton12_36140_01	MUSS018	14	e-144
Cotton12_36173_01	GA__Eb0042B23f	55.4	e-154
Cotton12_36222_01	NAU2030	21	8e-33
Cotton12_36309_01	P06_25	56.3	4e-37
Cotton12_36404_01	GA__Ea0003F01f	182.4	e-101
Cotton12_36526_01	GA__Ec0028B06f	20.8	0
Cotton12_36715_01	GA__Ea0001H21f	132.8	5e-34
Cotton12_36965_01	GA__Ec0028B06f	20.8	0
Cotton12_36985_01	PAR06E10	150.4	3e-47
Cotton12_37137_01	NAU1274	282.9	0
Cotton12_37160_01	CBV194L16	BAC_end_Ctg	9e-63
Cotton12_37191_01	GA__Ea0003K04f	203.3	4e-70
Cotton12_37306_01	CBV089O22	BAC_end_Ctg	7e-33
Cotton12_37415_01	NAU943	171.6	0
Cotton12_37726_01	GA__Ea0003F01f	182.4	1e-34
Cotton12_37806_01	GA__Ea0003F01f	182.4	8e-47
Cotton12_37836_01	coau0003D09	161.3	0
Cotton12_37853_01	pAR0006	8	0
Cotton12_37862_01	CBV076L20	BAC_end_Ctg	6e-58
Cotton12_38042_01	coau0003D09	161.3	0
Cotton12_38117_01	NAU2170	80.9	0
Cotton12_38259_01	GA__Ea0001H21f	132.8	4e-33
Cotton12_38289_01	GA__Ea0003F01f	182.4	e-147
Cotton12_38299_01	GA__Ea0003F01f	182.4	7e-39
Cotton12_38437_01	NAU2176	168.2	4e-85
Cotton12_38664_01	GA__Ea0001H21f	132.8	1e-64
Cotton12_38705_01	coau0002I13	57.2	e-109
Cotton12_38893_01	PAR0982	149.5	4e-62
Cotton12_38951_01	GA__Ec0027F05	203.3	0
Cotton12_39020_01	PAR01C06	141.7	e-103
Cotton12_39302_01	GA__Ea0001H21f	132.8	3e-62
Cotton12_39354_01	GA__Ea0003F01f	182.4	9e-51
Cotton12_39390_01	PAR0479	176.9	4e-74
Cotton12_39617_01	GA__Ea0003F01f	182.4	e-115
Cotton12_39903_01	CBV076L20	BAC_end_Ctg	2e-60
Cotton12_39954_01	MUSS249	12	0
Cotton12_40030_01	pAR04_13	47.8	0
Cotton12_40204_01	CBV089O22	BAC_end_Ctg	9e-32
Cotton12_40309_01	GA__Ea0003B03f	59	2e-84
Cotton12_40439_01	GA__Ea0002J15f	142.4	4e-47
Cotton12_40674_01	PAR0479	176.9	2e-51
Cotton12_40789_01	PAR0982	149.5	e-109
Cotton12_40822_01	NAU915	123.2	e-166
Cotton12_41037_01	GA__Ea0021C08f	71	0
Cotton12_41038_01	GA__Ea0003F01f	182.4	0
Cotton12_41224_01	PAR0563	59	0
Cotton12_41260_01	GA__Ea0003F01f	182.4	3e-35
Cotton12_41316_01	MUSS249	12	e-125
Cotton12_41418_01	GA__Ea0002E13f	183.4	0
Cotton12_41431_01	coau0004K03	34.2	3e-56
Cotton12_41462_01	pAR04_13	47.8	e-114
Cotton12_41674_01	CBV031A06	BAC_end_Ctg	3e-36
Cotton12_41746_01	GA__Ea0003F01f	182.4	2e-80
Note: in total, 492 Unigenes were anchored to chromosome 12.

## Sheet: 16-ESTs by overgo hybridization
No	ESTs name	chromosome
1	P1B09	Chromosome 12
2	P1E04	Chromosome 12
3	P2F09	Chromosome 12
4	P1D05	Chromosome 12
5	P2G03	Chromosome 12
6	P2H05	Chromosome 12
7	P2H09	Chromosome 12
8	P2H10	Chromosome 12
9	P3B05	Chromosome 12
10	P3C08	Chromosome 12
11	P3C09	Chromosome 12
12	P3D05	Chromosome 12
13	P3D10	Chromosome 12
14	P3E11	Chromosome 12
15	P3E12	Chromosome 12
16	P3F10	Chromosome 12
Note: In total, 16 fiber elongation ESTs were anchored to chromosome 12 by overgo hybridization.
