# Supplementary material for: An integrated genetic and physical map of homoeologous chromosomes 12 and 26 in Upland cotton (G. hirsutum L.)
Source: BMC Genomics. 2008 Feb 28;9:108. doi: 10.1186/1471-2164-9-108 (PMC2270834; doi:10.1186/1471-2164-9-108)
Supplement: Additional file 6 — Unigenes anchored to chromosome 26. This dataset listed all the EST unigenes anchored on chromosome 26 [file 1471-2164-9-108-S6.xls]

## Sheet: 502-SCWD(6)
Unigenename	Clone/marker name	Genetic distance	E-Value
Cotton12_00561_02	max033E19	BAC_end_Ctg	9e-92
Cotton12_01480_01	Gate4AF08	95.7F	1e-24
Cotton12_03055_01	PAR08H02	43.2	0
Cotton12_15162_01	PAR04A05	72.4	e-168
Cotton12_17467_01	PAR0101	4.9	2e-32
Cotton12_38664_01	Gate1CD11	92.1	9e-65
Note: In total, six SCWD unigenes were anchored to chromosome 26.

## Sheet: 19160-NONFIBER(183)
Unigenename	Clone/marker name	Genetic distance	E-Value
Cotton12_09955_01	MUSS303	0	3e-77
Cotton12_04641_01	PAR0101	4.9	0
Cotton12_05597_01	PAR0807	4.9	0
Cotton12_06314_01	PAR0807	4.9	0
Cotton12_08196_01	PAR0807	4.9	0
Cotton12_13274_01	PAR0101	4.9	2e-34
Cotton12_17469_01	PAR0101	4.9	0
Cotton12_20764_01	PAR0101	4.9	2e-34
Cotton12_41301_01	Unig25H12	10.9	e-119
Cotton12_00299_01	NAU2251	24	0
Cotton12_04684_01	Gate4CA11	30.6	0
Cotton12_06516_01	Unig28B06	30.6	e-170
Cotton12_08767_01	Gate4CA11	30.6	9e-78
Cotton12_10299_01	Unig28B06	30.6	e-165
Cotton12_32315_01	Unig28B06	30.6	0
Cotton12_36526_01	Unig28B06	30.6	0
Cotton12_13818_01	Coau4G22	41.2	0
Cotton12_00726_02	PAR08H02	43.2	0
Cotton12_00726_03	PAR08H02	43.2	0
Cotton12_06893_01	PAR08H02	43.2	0
Cotton12_08944_01	PAR08H02	43.2	e-123
Cotton12_09897_01	PAR08H02	43.2	0
Cotton12_15917_01	PAR08H02	43.2	0
Cotton12_33166_01	PAR08H02	43.2	2e-83
Cotton12_37728_01	PAR08H02	43.2	e-123
Cotton12_08639_01	Unig28D04	45	0
Cotton12_14844_01	GA_Ec0006D12	46.4	0
Cotton12_00002_07	Gafb11P04	48.5	0
Cotton12_01187_01	Gafb11P04	48.5	e-159
Cotton12_00584_02	G1155	51.4	2e-35
Cotton12_02589_01	G1155	51.4	3e-63
Cotton12_37382_01	G1155	51.4	8e-31
Cotton12_11601_01	Coau2O24	56.5	5e-77
Cotton12_17859_01	Coau2O24	56.5	0
Cotton12_37588_01	Coau2O24	56.5	3e-71
Cotton12_13555_01	PAR0757	59.7	0
Cotton12_17199_01	PAR0757	59.7	0
Cotton12_04677_01	NAU2372	66.3	1e-83
Cotton12_04677_02	NAU2372	66.3	2e-90
Cotton12_06023_01	NAU2372	66.3	4e-72
Cotton12_06850_01	NAU2372	66.3	e-147
Cotton12_03008_01	BNL3537	67	6e-46
Cotton12_21680_02	pAR0054	67.9	7e-44
Cotton12_02665_01	pGH785	68.8	7e-36
Cotton12_11569_01	pAR10F12	72.4	0
Cotton12_15230_01	PAR04A05	72.4	0
Cotton12_17484_01	PAR04A05	72.4	e-177
Cotton12_40779_01	pAR10F12	72.4	2e-45
Cotton12_04760_01	pAR10F10	79	0
Cotton12_41224_01	PAR0563	79	0
Cotton12_11055_01	BNL3599	81.1	3e-36
Cotton12_03219_01	PAR01C06	89.1	0
Cotton12_00127_03	PAR0354	92.1	0
Cotton12_00127_07	PAR0354	92.1	1e-72
Cotton12_01151_02	Gate1CD11	92.1	0
Cotton12_02209_01	pAR0051	92.1	4e-55
Cotton12_02612_01	Gate1CD11	92.1	7e-65
Cotton12_05593_01	Gate1CD11	92.1	1e-40
Cotton12_06349_01	Gate1CD11	92.1	0
Cotton12_06830_01	Gate4AF05	92.1	0
Cotton12_06870_01	pAR0051	92.1	0
Cotton12_06870_02	pAR0051	92.1	e-121
Cotton12_06870_03	pAR0051	92.1	0
Cotton12_07694_01	Gate4AF05	92.1	2e-47
Cotton12_10722_01	Gate1CD11	92.1	6e-49
Cotton12_10806_01	Gate1CD11	92.1	2e-69
Cotton12_13151_01	Gate1CD11	92.1	4e-48
Cotton12_13711_01	Gate1CD11	92.1	1e-64
Cotton12_16295_01	Gate1CD11	92.1	5e-67
Cotton12_18624_01	Gate1CD11	92.1	6e-48
Cotton12_19262_01	Gate1CD11	92.1	1e-64
Cotton12_27058_01	Gate1CD11	92.1	3e-67
Cotton12_28930_01	PAR0354	92.1	e-113
Cotton12_37262_01	PAR0354	92.1	0
Cotton12_38259_01	Gate1CD11	92.1	2e-33
Cotton12_24319_01	NAU2195	93.3	3e-54
Cotton12_40596_01	NAU2195	93.3	0
Cotton12_03604_01	PAR06E10	112	0
Cotton12_36985_01	PAR06E10	112	2e-47
Cotton12_01746_01	Gate4DB11	114.1	0
Cotton12_10792_01	Gate4DB11	114.1	7e-55
Cotton12_29363_01	Gate4DB11	114.1	9e-53
Cotton12_00046_05	Gate3CG12	114.3	0
Cotton12_00046_06	Gate3CG12	114.3	0
Cotton12_06048_01	Gafb22M15	116.4	6e-86
Cotton12_06722_01	Gafb22M15	116.4	9e-81
Cotton12_17844_01	Gafb22M15	116.4	e-111
Cotton12_19754_01	Gafb22M15	116.4	0
Cotton12_29989_01	Gafb22M15	116.4	2e-46
Cotton12_31153_01	Gafb22M15	116.4	2e-62
Cotton12_35013_01	Gafb22M15	116.4	2e-69
Cotton12_37288_01	Gafb22M15	116.4	4e-67
Cotton12_00053_10	PAR0144	117.2	e-135
Cotton12_14301_01	PAR0144	117.2	e-109
Cotton12_22906_01	PAR0144	117.2	e-104
Cotton12_34047_01	PAR0144	117.2	8e-41
Cotton12_31451_01	A1719	117.3	8e-69
Cotton12_05773_01	A1264	121.5	7e-33
Cotton12_15201_01	PAR0218	124.7	0
Cotton12_18704_01	PAR0218	124.7	4e-49
Cotton12_00399_01	Coau2M07	130.5	2e-99
Cotton12_00399_02	Coau2M07	130.5	2e-96
Cotton12_00393_02	PAR01D07	136.2	0
Cotton12_04494_01	PAR01D07	136.2	0
Cotton12_16051_01	Unig24C07	138.9	e-136
Cotton12_00012_19	A1685	145.9	0
Cotton12_05603_01	A1685	145.9	2e-55
Cotton12_02008_01	PAR03C01	147	0
Cotton12_02515_02	PAR03C01	147	e-150
Cotton12_06001_01	PAR03C01	147	0
Cotton12_18112_01	PAR03C01	147	0
Cotton12_00066_03	PAR0764	148.9	0
Cotton12_01964_01	PAR0764	148.9	0
Cotton12_07057_01	PAR0764	148.9	0
Cotton12_10454_01	PAR0764	148.9	1e-96
Cotton12_12448_01	PAR0764	148.9	0
Cotton12_19214_01	Gate4AH02	148.9	e-161
Cotton12_19710_02	PAR0764	148.9	1e-88
Cotton12_24221_01	PAR0764	148.9	0
Cotton12_29372_01	Gate4AH02	148.9	e-155
Cotton12_04062_01	G1045	154.4	2e-59
Cotton12_21256_01	G1045	154.4	4e-64
Cotton12_04405_01	Gate4CF12	156.9	0
Cotton12_27636_01	Gate4CF12	156.9	0
Cotton12_41104_01	Gate4CF12	156.9	0
Cotton12_01156_02	PAR0177	157.4	5e-95
Cotton12_00012_02	M16_041	164.1	0
Cotton12_00012_03	M16_041	164.1	0
Cotton12_00012_04	M16_041	164.1	0
Cotton12_00012_05	M16_041	164.1	e-125
Cotton12_00012_06	M16_041	164.1	0
Cotton12_00012_07	M16_041	164.1	0
Cotton12_00012_09	M16_041	164.1	0
Cotton12_00012_10	M16_041	164.1	0
Cotton12_00012_11	M16_041	164.1	0
Cotton12_00012_12	M16_041	164.1	0
Cotton12_00012_13	M16_041	164.1	3e-69
Cotton12_00012_17	M16_041	164.1	9e-33
Cotton12_00056_10	M16_041	164.1	e-110
Cotton12_00171_01	M16_041	164.1	e-122
Cotton12_00171_03	M16_041	164.1	0
Cotton12_00171_05	M16_041	164.1	e-105
Cotton12_00171_07	M16_041	164.1	e-112
Cotton12_00171_09	M16_041	164.1	1e-32
Cotton12_00171_12	M16_041	164.1	2e-40
Cotton12_00171_17	M16_041	164.1	2e-58
Cotton12_01837_01	M16_041	164.1	0
Cotton12_03826_01	M16_041	164.1	0
Cotton12_06747_01	M16_041	164.1	0
Cotton12_07828_01	M16_041	164.1	0
Cotton12_08632_01	M16_041	164.1	0
Cotton12_10312_01	M16_041	164.1	0
Cotton12_10553_01	M16_041	164.1	0
Cotton12_12038_01	M16_041	164.1	0
Cotton12_13380_01	M16_041	164.1	0
Cotton12_13652_01	M16_041	164.1	0
Cotton12_13916_01	M16_041	164.1	0
Cotton12_13916_02	M16_041	164.1	e-130
Cotton12_14050_01	M16_041	164.1	0
Cotton12_14050_02	M16_041	164.1	2e-51
Cotton12_14324_01	M16_041	164.1	0
Cotton12_15757_01	M16_041	164.1	0
Cotton12_18062_01	M16_041	164.1	0
Cotton12_19275_01	M16_041	164.1	0
Cotton12_22494_01	M16_041	164.1	0
Cotton12_25787_01	M16_041	164.1	e-145
Cotton12_25927_01	M16_041	164.1	e-158
Cotton12_26651_01	M16_041	164.1	0
Cotton12_30865_01	M16_041	164.1	0
Cotton12_30898_01	M16_041	164.1	0
Cotton12_32443_01	M16_041	164.1	0
Cotton12_32533_01	M16_041	164.1	0
Cotton12_34270_01	M16_041	164.1	1e-65
Cotton12_34747_01	M16_041	164.1	9e-76
Cotton12_37214_01	M16_041	164.1	e-113
Cotton12_37310_01	M16_041	164.1	0
Cotton12_41694_01	M16_041	164.1	0
Cotton12_22703_01	CIR170	195	5e-57
Cotton12_00001_270	NAU1039	208	e-139
Cotton12_12972_01	Gate4AF08	95.7F	e-162
Cotton12_00561_02	max033E19	BAC_end_Ctg	9e-92
Cotton12_17309_01	max033E19	BAC_end_Ctg	5e-93
Cotton12_37160_01	CBV003F01	BAC_end_Ctg	e-119
Note: In total, 183 non-fiber unigenes were anchored to chromosome 26.

## Sheet: 20169-Elongation(133)
Unigenename	Clone/marker name	Genetic distance	E-Value
Cotton12_00002_07	Gafb11P04	48.5	0
Cotton12_00032_03	Gate4AF05	92.1	9e-75
Cotton12_00032_06	Gate4AF05	92.1	4e-99
Cotton12_00046_06	Gate3CG12	114.3	0
Cotton12_00223_02	Gate1CD11	92.1	1e-40
Cotton12_00393_02	PAR01D07	136.2	0
Cotton12_00726_02	PAR08H02	43.2	0
Cotton12_01136_01	PAR0807	4.9	2e-41
Cotton12_01151_02	Gate1CD11	92.1	0
Cotton12_01156_02	PAR0177	157.4	5e-95
Cotton12_01187_01	Gafb11P04	48.5	e-159
Cotton12_01746_01	Gate4DB11	114.1	0
Cotton12_01753_01	Unig25H12	10.9	0
Cotton12_01813_01	Gate2DD07	42.3	0
Cotton12_01960_01	Gate2BH08	43.2	2e-44
Cotton12_01968_01	Gate1CD11	92.1	2e-42
Cotton12_02372_01	Gate4AF05	92.1	0
Cotton12_02536_01	BNL3368	21.2	0
Cotton12_02589_01	G1155	51.4	3e-63
Cotton12_02612_01	Gate1CD11	92.1	7e-65
Cotton12_02665_01	pGH785	68.8	7e-36
Cotton12_02690_01	NAU915	151.9	3e-99
Cotton12_02757_01	Gate4AH02	148.9	1e-78
Cotton12_03055_01	PAR08H02	43.2	0
Cotton12_03392_01	Gate1CD11	92.1	4e-34
Cotton12_03476_01	PAR01D07	136.2	0
Cotton12_04062_01	G1045	154.4	2e-59
Cotton12_04405_01	Gate4CF12	156.9	0
Cotton12_04494_01	PAR01D07	136.2	0
Cotton12_04684_01	Gate4CA11	30.6	0
Cotton12_04819_01	NAU2195	93.3	0
Cotton12_05593_01	Gate1CD11	92.1	1e-40
Cotton12_06023_01	NAU2372	66.3	4e-72
Cotton12_06219_01	PAR0354	92.1	e-162
Cotton12_06349_01	Gate1CD11	92.1	0
Cotton12_06479_01	Gate4AF05	92.1	0
Cotton12_06531_01	NAU2372	66.3	e-136
Cotton12_06611_01	Gafb22M15	116.4	0
Cotton12_06893_01	PAR08H02	43.2	0
Cotton12_07054_01	Gate1CD11	92.1	2e-69
Cotton12_07163_01	Gate4AF05	92.1	5e-85
Cotton12_07591_01	NAU2195	93.3	e-153
Cotton12_07694_01	Gate4AF05	92.1	2e-47
Cotton12_07945_01	PAR0144	117.2	4e-35
Cotton12_08472_01	Gate4CF12	156.9	0
Cotton12_08478_01	Gate2BG06	33	0
Cotton12_08639_01	Unig28D04	45	0
Cotton12_08944_01	PAR08H02	43.2	e-123
Cotton12_09512_01	Unig25H12	10.9	e-119
Cotton12_09897_01	PAR08H02	43.2	0
Cotton12_10117_01	Gafb11P04	48.5	0
Cotton12_10312_01	M16_041	164.1	0
Cotton12_10454_01	PAR0764	148.9	1e-96
Cotton12_10722_01	Gate1CD11	92.1	6e-49
Cotton12_10806_01	Gate1CD11	92.1	2e-69
Cotton12_10865_01	gate2DG02	70.6	0
Cotton12_11569_01	pAR10F12	72.4	0
Cotton12_11601_01	Coau2O24	56.5	5e-77
Cotton12_11714_01	Gafb22M15	116.4	0
Cotton12_11791_01	Gate4CG06	54.9	0
Cotton12_11942_01	Gate4CF12	156.9	0
Cotton12_12038_01	M16_041	164.1	0
Cotton12_12094_01	Gate4DC07	95.7	0
Cotton12_12661_01	Gafb22M15	116.4	2e-53
Cotton12_13151_01	Gate1CD11	92.1	4e-48
Cotton12_13380_01	M16_041	164.1	0
Cotton12_13652_01	M16_041	164.1	0
Cotton12_13711_01	Gate1CD11	92.1	1e-64
Cotton12_13818_01	Coau4G22	41.2	0
Cotton12_14301_01	PAR0144	117.2	e-109
Cotton12_14386_01	Gafb22M15	116.4	0
Cotton12_15162_01	PAR04A05	72.4	e-168
Cotton12_15201_01	PAR0218	124.7	0
Cotton12_15230_01	PAR04A05	72.4	0
Cotton12_15324_01	NAU1039	208	e-151
Cotton12_15917_01	PAR08H02	43.2	0
Cotton12_16279_02	GA_Ec0006D12	46.4	0
Cotton12_16295_01	Gate1CD11	92.1	5e-67
Cotton12_16706_01	NAU1231	53.1	0
Cotton12_16731_01	CBV052P24	BAC_end_Ctg	3e-70
Cotton12_17199_01	PAR0757	59.7	0
Cotton12_17469_01	PAR0101	4.9	0
Cotton12_17531_01	NAU915	151.9	e-111
Cotton12_17595_01	Gate1CD11	92.1	4e-67
Cotton12_17607_01	PAR01D07	136.2	e-174
Cotton12_17844_01	Gafb22M15	116.4	e-111
Cotton12_17859_01	Coau2O24	56.5	0
Cotton12_18112_01	PAR03C01	147	0
Cotton12_18601_01	A1310	35.1	1e-82
Cotton12_18624_01	Gate1CD11	92.1	6e-48
Cotton12_19214_01	Gate4AH02	148.9	e-161
Cotton12_19262_01	Gate1CD11	92.1	1e-64
Cotton12_19337_01	Gafb22M15	116.4	0
Cotton12_22461_01	TMB0083	999	1e-51
Cotton12_22871_01	G1155	51.4	2e-35
Cotton12_23627_01	BNL3599	81.1	5e-31
Cotton12_24053_01	gate2DG02	70.6	2e-31
Cotton12_24447_01	Gate4AF05	92.1	3e-64
Cotton12_25149_01	Gafb22M15	116.4	0
Cotton12_25597_01	Gate1CD11	92.1	1e-38
Cotton12_26286_01	Gate1CD11	92.1	6e-54
Cotton12_26335_01	Gafb22M15	116.4	2e-53
Cotton12_26647_01	Coau4G22	41.2	e-136
Cotton12_26930_01	Gate4AH02	148.9	0
Cotton12_28618_01	PAR0354	92.1	0
Cotton12_29517_01	Coau4G22	41.2	0
Cotton12_31250_01	BNL3368	21.2	1e-99
Cotton12_31254_01	Gate1CD11	92.1	2e-47
Cotton12_31832_01	Gate1CD11	92.1	2e-37
Cotton12_31862_01	PAR04A05	72.4	8e-93
Cotton12_33421_01	NAU1119	207.3	0
Cotton12_33603_01	Gafb11P04	48.5	1e-39
Cotton12_33975_01	MUCS064	32	0
Cotton12_34113_01	Gate1CD11	92.1	4e-36
Cotton12_34198_01	Gate2BH08	43.2	0
Cotton12_35369_01	Unig28D04	45	5e-60
Cotton12_35475_01	MUCS019	0	e-108
Cotton12_35680_01	Gate1CD11	92.1	7e-47
Cotton12_36440_01	Coau2M07	130.5	0
Cotton12_36648_01	Gafb22M15	116.4	0
Cotton12_36715_01	Gate1CD11	92.1	3e-34
Cotton12_36796_01	Gate4AF05	92.1	8e-71
Cotton12_36965_01	Unig28B06	30.6	0
Cotton12_37137_01	NAU1274	216.2	0
Cotton12_37674_01	Unig28D04	45	7e-84
Cotton12_38155_01	PAR01D07	136.2	e-120
Cotton12_38696_01	Gate4AF05	92.1	8e-68
Cotton12_40138_01	Unig25H12	10.9	3e-36
Cotton12_40464_01	pGH350	121.5	e-161
Cotton12_40500_01	Coau2O24	56.5	e-109
Cotton12_40822_01	NAU915	151.9	e-166
Cotton12_41316_01	Gate3CG12	114.3	e-126
Cotton12_41527_01	PAR01D07	136.2	0
Note: In total, 133 elongation unigenes were anchored to chromosome 26.

## Sheet: 24137-intiation(113)
Unigenename	Clone/marker name	Genetic distance	E-Value
Cotton12_05773_01	A1264	121.5	7e-33
Cotton12_31470_01	A1264	121.5	e-173
Cotton12_37852_01	A1264	121.5	4e-64
Cotton12_18601_01	A1310	35.1	1e-82
Cotton12_33415_01	A1685	145.9	7e-90
Cotton12_02536_01	BNL3368	21.2	0
Cotton12_11055_01	BNL3599	81.1	3e-36
Cotton12_00399_01	Coau2M07	130.5	2e-99
Cotton12_00399_02	Coau2M07	130.5	2e-96
Cotton12_12715_01	Coau2M07	130.5	e-103
Cotton12_23817_01	G1045	154.4	5e-51
Cotton12_00584_01	G1155	51.4	1e-70
Cotton12_00584_02	G1155	51.4	2e-35
Cotton12_02589_01	G1155	51.4	3e-63
Cotton12_22368_01	G1155	51.4	9e-34
Cotton12_32173_01	G1155	51.4	2e-87
Cotton12_30811_01	G1203	52.3	1e-98
Cotton12_00002_07	Gafb11P04	48.5	0
Cotton12_01187_01	Gafb11P04	48.5	e-159
Cotton12_20836_01	Gafb11P04	48.5	e-139
Cotton12_40560_01	Gafb11P04	48.5	0
Cotton12_06048_01	Gafb22M15	116.4	6e-86
Cotton12_06048_02	Gafb22M15	116.4	8e-47
Cotton12_17844_01	Gafb22M15	116.4	e-111
Cotton12_00223_02	Gate1CD11	92.1	1e-40
Cotton12_01968_01	Gate1CD11	92.1	2e-42
Cotton12_05438_01	Gate1CD11	92.1	1e-71
Cotton12_05593_01	Gate1CD11	92.1	1e-40
Cotton12_06349_01	Gate1CD11	92.1	0
Cotton12_07054_01	Gate1CD11	92.1	2e-69
Cotton12_10722_01	Gate1CD11	92.1	6e-49
Cotton12_10806_01	Gate1CD11	92.1	2e-69
Cotton12_13711_01	Gate1CD11	92.1	1e-64
Cotton12_13866_01	Gate1CD11	92.1	5e-67
Cotton12_16295_01	Gate1CD11	92.1	5e-67
Cotton12_18624_01	Gate1CD11	92.1	6e-48
Cotton12_19262_01	Gate1CD11	92.1	1e-64
Cotton12_25833_01	Gate1CD11	92.1	7e-65
Cotton12_34218_01	Gate1CD11	92.1	3e-50
Cotton12_39302_01	Gate1CD11	92.1	2e-62
Cotton12_05853_01	Gate2BH08	43.2	2e-61
Cotton12_01813_01	Gate2DD07	42.3	0
Cotton12_16874_02	gate2DG02	70.6	e-152
Cotton12_00046_02	Gate3CG12	114.3	0
Cotton12_00046_05	Gate3CG12	114.3	0
Cotton12_00046_06	Gate3CG12	114.3	0
Cotton12_39954_01	Gate3CG12	114.3	0
Cotton12_00032_06	Gate4AF05	92.1	4e-99
Cotton12_06479_01	Gate4AF05	92.1	0
Cotton12_06830_01	Gate4AF05	92.1	0
Cotton12_07694_01	Gate4AF05	92.1	2e-47
Cotton12_12972_01	Gate4AF08	95.7F	e-162
Cotton12_38989_01	Gate4AH02	148.9	1e-73
Cotton12_08767_01	Gate4CA11	30.6	9e-78
Cotton12_08472_01	Gate4CF12	156.9	0
Cotton12_11942_01	Gate4CF12	156.9	0
Cotton12_26135_01	Gate4CF12	156.9	e-111
Cotton12_00561_02	max033E19	BAC_end_Ctg	9e-92
Cotton12_00001_270	NAU1039	208	e-139
Cotton12_22194_01	NAU1039	208	e-141
Cotton12_40292_01	NAU1039	208	e-140
Cotton12_38117_01	NAU2170	49.9	0
Cotton12_07591_01	NAU2195	93.3	e-153
Cotton12_38450_01	NAU2195	93.3	e-149
Cotton12_00299_01	NAU2251	24	0
Cotton12_30875_01	NAU2251	24	0
Cotton12_06531_01	NAU2372	66.3	e-136
Cotton12_17531_01	NAU915	151.9	e-111
Cotton12_16672_01	P09_03	121.5	4e-46
Cotton12_31721_01	P09_03	121.5	2e-41
Cotton12_37586_01	P10_66	73.3	8e-32
Cotton12_02209_01	pAR0051	92.1	4e-55
Cotton12_26276_01	pAR0054	67.9	6e-71
Cotton12_07945_01	PAR0144	117.2	4e-35
Cotton12_39606_01	PAR0144	117.2	e-133
Cotton12_14231_01	PAR0177	157.4	e-138
Cotton12_39020_01	PAR01C06	89.1	e-103
Cotton12_00393_02	PAR01D07	136.2	0
Cotton12_03476_01	PAR01D07	136.2	0
Cotton12_20053_01	PAR01D07	136.2	e-108
Cotton12_20053_02	PAR01D07	136.2	3e-43
Cotton12_00127_03	PAR0354	92.1	0
Cotton12_15230_01	PAR04A05	72.4	0
Cotton12_13555_01	PAR0757	59.7	0
Cotton12_17199_01	PAR0757	59.7	0
Cotton12_00066_03	PAR0764	148.9	0
Cotton12_07057_01	PAR0764	148.9	0
Cotton12_10454_01	PAR0764	148.9	1e-96
Cotton12_08196_01	PAR0807	4.9	0
Cotton12_11232_01	PAR0807	4.9	3e-96
Cotton12_00726_02	PAR08H02	43.2	0
Cotton12_00726_05	PAR08H02	43.2	1e-53
Cotton12_00726_06	PAR08H02	43.2	e-136
Cotton12_03055_01	PAR08H02	43.2	0
Cotton12_06893_01	PAR08H02	43.2	0
Cotton12_08944_01	PAR08H02	43.2	e-123
Cotton12_09897_01	PAR08H02	43.2	0
Cotton12_15917_01	PAR08H02	43.2	0
Cotton12_26282_01	PAR08H02	43.2	e-128
Cotton12_03361_01	pGH737	117.3	5e-68
Cotton12_30558_01	pGH785	68.8	e-122
Cotton12_19909_02	Unig22D07	16.3	e-113
Cotton12_01753_01	Unig25H12	10.9	0
Cotton12_02193_01	Unig25H12	10.9	e-123
Cotton12_09512_01	Unig25H12	10.9	e-119
Cotton12_18841_01	Unig25H12	10.9	e-120
Cotton12_23722_01	Unig25H12	10.9	1e-97
Cotton12_06516_01	Unig28B06	30.6	e-170
Cotton12_06516_03	Unig28B06	30.6	5e-81
Cotton12_10299_01	Unig28B06	30.6	e-165
Cotton12_23571_01	Unig28B06	30.6	e-163
Cotton12_08639_01	Unig28D04	45	0
Cotton12_28050_01	Unig28D04	45	e-174
Note: In total, 113 initiation unigenes were anchored to chromosome 26.

## Sheet: total-from fiber(207)
Unigenename	Clone/marker name	Genetic distance	E-Value
Cotton12_35475_01	MUCS019	0	e-108
Cotton12_01136_01	PAR0807	4.9	2e-41
Cotton12_08196_01	PAR0807	4.9	0
Cotton12_11232_01	PAR0807	4.9	3e-96
Cotton12_17467_01	PAR0101	4.9	2e-32
Cotton12_17469_01	PAR0101	4.9	0
Cotton12_01753_01	Unig25H12	10.9	0
Cotton12_02193_01	Unig25H12	10.9	e-123
Cotton12_09512_01	Unig25H12	10.9	e-119
Cotton12_18841_01	Unig25H12	10.9	e-120
Cotton12_23722_01	Unig25H12	10.9	1e-97
Cotton12_40138_01	Unig25H12	10.9	3e-36
Cotton12_19909_02	Unig22D07	16.3	e-113
Cotton12_02536_01	BNL3368	21.2	0
Cotton12_31250_01	BNL3368	21.2	1e-99
Cotton12_00299_01	NAU2251	24	0
Cotton12_30875_01	NAU2251	24	0
Cotton12_04684_01	Gate4CA11	30.6	0
Cotton12_06516_01	Unig28B06	30.6	e-170
Cotton12_06516_03	Unig28B06	30.6	5e-81
Cotton12_08767_01	Gate4CA11	30.6	9e-78
Cotton12_10299_01	Unig28B06	30.6	e-165
Cotton12_23571_01	Unig28B06	30.6	e-163
Cotton12_36965_01	Unig28B06	30.6	0
Cotton12_33975_01	MUCS064	32	0
Cotton12_08478_01	Gate2BG06	33	0
Cotton12_18601_01	A1310	35.1	1e-82
Cotton12_13818_01	Coau4G22	41.2	0
Cotton12_26647_01	Coau4G22	41.2	e-136
Cotton12_29517_01	Coau4G22	41.2	0
Cotton12_01813_01	Gate2DD07	42.3	0
Cotton12_00726_02	PAR08H02	43.2	0
Cotton12_00726_05	PAR08H02	43.2	1e-53
Cotton12_00726_06	PAR08H02	43.2	e-136
Cotton12_01960_01	Gate2BH08	43.2	2e-44
Cotton12_03055_01	PAR08H02	43.2	0
Cotton12_05853_01	Gate2BH08	43.2	2e-61
Cotton12_06893_01	PAR08H02	43.2	0
Cotton12_08944_01	PAR08H02	43.2	e-123
Cotton12_09897_01	PAR08H02	43.2	0
Cotton12_15917_01	PAR08H02	43.2	0
Cotton12_26282_01	PAR08H02	43.2	e-128
Cotton12_34198_01	Gate2BH08	43.2	0
Cotton12_08639_01	Unig28D04	45	0
Cotton12_28050_01	Unig28D04	45	e-174
Cotton12_35369_01	Unig28D04	45	5e-60
Cotton12_37674_01	Unig28D04	45	7e-84
Cotton12_16279_02	GA_Ec0006D12	46.4	0
Cotton12_00002_07	Gafb11P04	48.5	0
Cotton12_01187_01	Gafb11P04	48.5	e-159
Cotton12_10117_01	Gafb11P04	48.5	0
Cotton12_20836_01	Gafb11P04	48.5	e-139
Cotton12_33603_01	Gafb11P04	48.5	1e-39
Cotton12_40560_01	Gafb11P04	48.5	0
Cotton12_38117_01	NAU2170	49.9	0
Cotton12_00584_01	G1155	51.4	1e-70
Cotton12_00584_02	G1155	51.4	2e-35
Cotton12_02589_01	G1155	51.4	3e-63
Cotton12_22368_01	G1155	51.4	9e-34
Cotton12_22871_01	G1155	51.4	2e-35
Cotton12_32173_01	G1155	51.4	2e-87
Cotton12_30811_01	G1203	52.3	1e-98
Cotton12_16706_01	NAU1231	53.1	0
Cotton12_11791_01	Gate4CG06	54.9	0
Cotton12_11601_01	Coau2O24	56.5	5e-77
Cotton12_17859_01	Coau2O24	56.5	0
Cotton12_40500_01	Coau2O24	56.5	e-109
Cotton12_13555_01	PAR0757	59.7	0
Cotton12_17199_01	PAR0757	59.7	0
Cotton12_06023_01	NAU2372	66.3	4e-72
Cotton12_06531_01	NAU2372	66.3	e-136
Cotton12_26276_01	pAR0054	67.9	6e-71
Cotton12_02665_01	pGH785	68.8	7e-36
Cotton12_30558_01	pGH785	68.8	e-122
Cotton12_10865_01	gate2DG02	70.6	0
Cotton12_16874_02	gate2DG02	70.6	e-152
Cotton12_24053_01	gate2DG02	70.6	2e-31
Cotton12_11569_01	pAR10F12	72.4	0
Cotton12_15162_01	PAR04A05	72.4	e-168
Cotton12_15230_01	PAR04A05	72.4	0
Cotton12_31862_01	PAR04A05	72.4	8e-93
Cotton12_37586_01	P10_66	73.3	8e-32
Cotton12_11055_01	BNL3599	81.1	3e-36
Cotton12_23627_01	BNL3599	81.1	5e-31
Cotton12_39020_01	PAR01C06	89.1	e-103
Cotton12_00032_03	Gate4AF05	92.1	9e-75
Cotton12_00032_06	Gate4AF05	92.1	4e-99
Cotton12_00127_03	PAR0354	92.1	0
Cotton12_00223_02	Gate1CD11	92.1	1e-40
Cotton12_01151_02	Gate1CD11	92.1	0
Cotton12_01968_01	Gate1CD11	92.1	2e-42
Cotton12_02209_01	pAR0051	92.1	4e-55
Cotton12_02372_01	Gate4AF05	92.1	0
Cotton12_02612_01	Gate1CD11	92.1	7e-65
Cotton12_03392_01	Gate1CD11	92.1	4e-34
Cotton12_05438_01	Gate1CD11	92.1	1e-71
Cotton12_05593_01	Gate1CD11	92.1	1e-40
Cotton12_06219_01	PAR0354	92.1	e-162
Cotton12_06349_01	Gate1CD11	92.1	0
Cotton12_06479_01	Gate4AF05	92.1	0
Cotton12_06830_01	Gate4AF05	92.1	0
Cotton12_07054_01	Gate1CD11	92.1	2e-69
Cotton12_07163_01	Gate4AF05	92.1	5e-85
Cotton12_07694_01	Gate4AF05	92.1	2e-47
Cotton12_10722_01	Gate1CD11	92.1	6e-49
Cotton12_10806_01	Gate1CD11	92.1	2e-69
Cotton12_13151_01	Gate1CD11	92.1	4e-48
Cotton12_13711_01	Gate1CD11	92.1	1e-64
Cotton12_13866_01	Gate1CD11	92.1	5e-67
Cotton12_16295_01	Gate1CD11	92.1	5e-67
Cotton12_17595_01	Gate1CD11	92.1	4e-67
Cotton12_18624_01	Gate1CD11	92.1	6e-48
Cotton12_19262_01	Gate1CD11	92.1	1e-64
Cotton12_24447_01	Gate4AF05	92.1	3e-64
Cotton12_25597_01	Gate1CD11	92.1	1e-38
Cotton12_25833_01	Gate1CD11	92.1	7e-65
Cotton12_26286_01	Gate1CD11	92.1	6e-54
Cotton12_28618_01	PAR0354	92.1	0
Cotton12_31254_01	Gate1CD11	92.1	2e-47
Cotton12_31832_01	Gate1CD11	92.1	2e-37
Cotton12_34113_01	Gate1CD11	92.1	4e-36
Cotton12_34218_01	Gate1CD11	92.1	3e-50
Cotton12_35680_01	Gate1CD11	92.1	7e-47
Cotton12_36715_01	Gate1CD11	92.1	3e-34
Cotton12_36796_01	Gate4AF05	92.1	8e-71
Cotton12_38664_01	Gate1CD11	92.1	9e-65
Cotton12_38696_01	Gate4AF05	92.1	8e-68
Cotton12_39302_01	Gate1CD11	92.1	2e-62
Cotton12_04819_01	NAU2195	93.3	0
Cotton12_07591_01	NAU2195	93.3	e-153
Cotton12_38450_01	NAU2195	93.3	e-149
Cotton12_12094_01	Gate4DC07	95.7	0
Cotton12_01480_01	Gate4AF08	95.7	1e-24
Cotton12_12972_01	Gate4AF08	95.7	e-162
Cotton12_01746_01	Gate4DB11	114.1	0
Cotton12_00046_02	Gate3CG12	114.3	0
Cotton12_00046_05	Gate3CG12	114.3	0
Cotton12_00046_06	Gate3CG12	114.3	0
Cotton12_39954_01	Gate3CG12	114.3	0
Cotton12_41316_01	Gate3CG12	114.3	e-126
Cotton12_06048_01	Gafb22M15	116.4	6e-86
Cotton12_06048_02	Gafb22M15	116.4	8e-47
Cotton12_06611_01	Gafb22M15	116.4	0
Cotton12_11714_01	Gafb22M15	116.4	0
Cotton12_12661_01	Gafb22M15	116.4	2e-53
Cotton12_14386_01	Gafb22M15	116.4	0
Cotton12_17844_01	Gafb22M15	116.4	e-111
Cotton12_19337_01	Gafb22M15	116.4	0
Cotton12_25149_01	Gafb22M15	116.4	0
Cotton12_26335_01	Gafb22M15	116.4	2e-53
Cotton12_36648_01	Gafb22M15	116.4	0
Cotton12_07945_01	PAR0144	117.2	4e-35
Cotton12_14301_01	PAR0144	117.2	e-109
Cotton12_39606_01	PAR0144	117.2	e-133
Cotton12_03361_01	pGH737	117.3	5e-68
Cotton12_05773_01	A1264	121.5	7e-33
Cotton12_16672_01	P09_03	121.5	4e-46
Cotton12_31470_01	A1264	121.5	e-173
Cotton12_31721_01	P09_03	121.5	2e-41
Cotton12_37852_01	A1264	121.5	4e-64
Cotton12_40464_01	pGH350	121.5	e-161
Cotton12_15201_01	PAR0218	124.7	0
Cotton12_00399_01	Coau2M07	130.5	2e-99
Cotton12_00399_02	Coau2M07	130.5	2e-96
Cotton12_12715_01	Coau2M07	130.5	e-103
Cotton12_36440_01	Coau2M07	130.5	0
Cotton12_00393_02	PAR01D07	136.2	0
Cotton12_03476_01	PAR01D07	136.2	0
Cotton12_04494_01	PAR01D07	136.2	0
Cotton12_17607_01	PAR01D07	136.2	e-174
Cotton12_20053_01	PAR01D07	136.2	e-108
Cotton12_20053_02	PAR01D07	136.2	3e-43
Cotton12_38155_01	PAR01D07	136.2	e-120
Cotton12_41527_01	PAR01D07	136.2	0
Cotton12_33415_01	A1685	145.9	7e-90
Cotton12_18112_01	PAR03C01	147	0
Cotton12_00066_03	PAR0764	148.9	0
Cotton12_02757_01	Gate4AH02	148.9	1e-78
Cotton12_07057_01	PAR0764	148.9	0
Cotton12_10454_01	PAR0764	148.9	1e-96
Cotton12_19214_01	Gate4AH02	148.9	e-161
Cotton12_26930_01	Gate4AH02	148.9	0
Cotton12_38989_01	Gate4AH02	148.9	1e-73
Cotton12_02690_01	NAU915	151.9	3e-99
Cotton12_17531_01	NAU915	151.9	e-111
Cotton12_40822_01	NAU915	151.9	e-166
Cotton12_04062_01	G1045	154.4	2e-59
Cotton12_23817_01	G1045	154.4	5e-51
Cotton12_04405_01	Gate4CF12	156.9	0
Cotton12_08472_01	Gate4CF12	156.9	0
Cotton12_11942_01	Gate4CF12	156.9	0
Cotton12_26135_01	Gate4CF12	156.9	e-111
Cotton12_01156_02	PAR0177	157.4	5e-95
Cotton12_14231_01	PAR0177	157.4	e-138
Cotton12_10312_01	M16_041	164.1	0
Cotton12_12038_01	M16_041	164.1	0
Cotton12_13380_01	M16_041	164.1	0
Cotton12_13652_01	M16_041	164.1	0
Cotton12_33421_01	NAU1119	207.3	0
Cotton12_00001_270	NAU1039	208	e-139
Cotton12_15324_01	NAU1039	208	e-151
Cotton12_22194_01	NAU1039	208	e-141
Cotton12_40292_01	NAU1039	208	e-140
Cotton12_37137_01	NAU1274	216.2	0
Cotton12_22461_01	TMB0083	BAC_end_Ctg	1e-51
Cotton12_00561_02	max033E19	BAC_end_Ctg	9e-92
Cotton12_16731_01	CBV052P24	BAC_end_Ctg	3e-70
Note: In total, 207 fiber unigenes were anchored to chromosome 26.

## Sheet: 51107-total(321)
Unigenename	Clone/marker name	Genetic distance	E-Value
Cotton12_00001_270	NAU1039	208	e-139
Cotton12_00002_07	Gafb11P04	48.5	0
Cotton12_00012_02	M16_041	164.1	0
Cotton12_00012_03	M16_041	164.1	0
Cotton12_00012_04	M16_041	164.1	0
Cotton12_00012_05	M16_041	164.1	e-125
Cotton12_00012_06	M16_041	164.1	0
Cotton12_00012_07	M16_041	164.1	0
Cotton12_00012_09	M16_041	164.1	0
Cotton12_00012_10	M16_041	164.1	0
Cotton12_00012_11	M16_041	164.1	0
Cotton12_00012_12	M16_041	164.1	0
Cotton12_00012_13	M16_041	164.1	3e-69
Cotton12_00012_17	M16_041	164.1	9e-33
Cotton12_00012_19	A1685	145.9	0
Cotton12_00032_03	Gate4AF05	92.1	9e-75
Cotton12_00032_06	Gate4AF05	92.1	4e-99
Cotton12_00046_02	Gate3CG12	114.3	0
Cotton12_00046_05	Gate3CG12	114.3	0
Cotton12_00046_06	Gate3CG12	114.3	0
Cotton12_00053_10	PAR0144	117.2	e-135
Cotton12_00056_10	M16_041	164.1	e-110
Cotton12_00066_03	PAR0764	148.9	0
Cotton12_00127_03	PAR0354	92.1	0
Cotton12_00127_07	PAR0354	92.1	1e-72
Cotton12_00171_01	M16_041	164.1	e-122
Cotton12_00171_03	M16_041	164.1	0
Cotton12_00171_05	M16_041	164.1	e-105
Cotton12_00171_07	M16_041	164.1	e-112
Cotton12_00171_09	M16_041	164.1	1e-32
Cotton12_00171_12	M16_041	164.1	2e-40
Cotton12_00171_17	M16_041	164.1	2e-58
Cotton12_00223_02	Gate1CD11	92.1	1e-40
Cotton12_00299_01	NAU2251	24	0
Cotton12_00393_02	PAR01D07	136.2	0
Cotton12_00399_01	Coau2M07	130.5	2e-99
Cotton12_00399_02	Coau2M07	130.5	2e-96
Cotton12_00561_02	max033E19	BAC_end_Ctg	9e-92
Cotton12_00584_01	G1155	51.4	1e-70
Cotton12_00584_02	G1155	51.4	2e-35
Cotton12_00726_02	PAR08H02	43.2	0
Cotton12_00726_03	PAR08H02	43.2	0
Cotton12_00726_05	PAR08H02	43.2	1e-53
Cotton12_00726_06	PAR08H02	43.2	e-136
Cotton12_01136_01	PAR0807	4.9	2e-41
Cotton12_01151_02	Gate1CD11	92.1	0
Cotton12_01156_02	PAR0177	157.4	5e-95
Cotton12_01187_01	Gafb11P04	48.5	e-159
Cotton12_01746_01	Gate4DB11	114.1	0
Cotton12_01753_01	Unig25H12	10.9	0
Cotton12_01813_01	Gate2DD07	42.3	0
Cotton12_01837_01	M16_041	164.1	0
Cotton12_01960_01	Gate2BH08	43.2	2e-44
Cotton12_01964_01	PAR0764	148.9	0
Cotton12_01968_01	Gate1CD11	92.1	2e-42
Cotton12_02008_01	PAR03C01	147	0
Cotton12_02193_01	Unig25H12	10.9	e-123
Cotton12_02209_01	pAR0051	92.1	4e-55
Cotton12_02372_01	Gate4AF05	92.1	0
Cotton12_02515_02	PAR03C01	147	e-150
Cotton12_02536_01	BNL3368	21.2	0
Cotton12_02589_01	G1155	51.4	3e-63
Cotton12_02612_01	Gate1CD11	92.1	7e-65
Cotton12_02665_01	pGH785	68.8	7e-36
Cotton12_02690_01	NAU915	151.9	3e-99
Cotton12_02757_01	Gate4AH02	148.9	1e-78
Cotton12_03008_01	BNL3537	67	6e-46
Cotton12_03055_01	PAR08H02	43.2	0
Cotton12_03219_01	PAR01C06	89.1	0
Cotton12_03361_01	pGH737	117.3	5e-68
Cotton12_03392_01	Gate1CD11	92.1	4e-34
Cotton12_03476_01	PAR01D07	136.2	0
Cotton12_03604_01	PAR06E10	112	0
Cotton12_03826_01	M16_041	164.1	0
Cotton12_04062_01	G1045	154.4	2e-59
Cotton12_04405_01	Gate4CF12	156.9	0
Cotton12_04494_01	PAR01D07	136.2	0
Cotton12_04641_01	PAR0101	4.9	0
Cotton12_04677_01	NAU2372	66.3	1e-83
Cotton12_04677_02	NAU2372	66.3	2e-90
Cotton12_04684_01	Gate4CA11	30.6	0
Cotton12_04760_01	pAR10F10	79	0
Cotton12_04819_01	NAU2195	93.3	0
Cotton12_05438_01	Gate1CD11	92.1	1e-71
Cotton12_05593_01	Gate1CD11	92.1	1e-40
Cotton12_05597_01	PAR0807	4.9	0
Cotton12_05603_01	A1685	145.9	2e-55
Cotton12_05773_01	A1264	121.5	7e-33
Cotton12_05853_01	Gate2BH08	43.2	2e-61
Cotton12_06001_01	PAR03C01	147	0
Cotton12_06023_01	NAU2372	66.3	4e-72
Cotton12_06048_01	Gafb22M15	116.4	6e-86
Cotton12_06048_02	Gafb22M15	116.4	8e-47
Cotton12_06219_01	PAR0354	92.1	e-162
Cotton12_06314_01	PAR0807	4.9	0
Cotton12_06349_01	Gate1CD11	92.1	0
Cotton12_06479_01	Gate4AF05	92.1	0
Cotton12_06516_01	Unig28B06	30.6	e-170
Cotton12_06516_03	Unig28B06	30.6	5e-81
Cotton12_06531_01	NAU2372	66.3	e-136
Cotton12_06611_01	Gafb22M15	116.4	0
Cotton12_06722_01	Gafb22M15	116.4	9e-81
Cotton12_06747_01	M16_041	164.1	0
Cotton12_06830_01	Gate4AF05	92.1	0
Cotton12_06850_01	NAU2372	66.3	e-147
Cotton12_06870_01	pAR0051	92.1	0
Cotton12_06870_02	pAR0051	92.1	e-121
Cotton12_06870_03	pAR0051	92.1	0
Cotton12_06893_01	PAR08H02	43.2	0
Cotton12_07054_01	Gate1CD11	92.1	2e-69
Cotton12_07057_01	PAR0764	148.9	0
Cotton12_07163_01	Gate4AF05	92.1	5e-85
Cotton12_07591_01	NAU2195	93.3	e-153
Cotton12_07694_01	Gate4AF05	92.1	2e-47
Cotton12_07828_01	M16_041	164.1	0
Cotton12_07945_01	PAR0144	117.2	4e-35
Cotton12_08196_01	PAR0807	4.9	0
Cotton12_08472_01	Gate4CF12	156.9	0
Cotton12_08478_01	Gate2BG06	33	0
Cotton12_08632_01	M16_041	164.1	0
Cotton12_08639_01	Unig28D04	45	0
Cotton12_08767_01	Gate4CA11	30.6	9e-78
Cotton12_08944_01	PAR08H02	43.2	e-123
Cotton12_09512_01	Unig25H12	10.9	e-119
Cotton12_09897_01	PAR08H02	43.2	0
Cotton12_09955_01	MUSS303	0	3e-77
Cotton12_10117_01	Gafb11P04	48.5	0
Cotton12_10299_01	Unig28B06	30.6	e-165
Cotton12_10312_01	M16_041	164.1	0
Cotton12_10454_01	PAR0764	148.9	1e-96
Cotton12_10553_01	M16_041	164.1	0
Cotton12_10722_01	Gate1CD11	92.1	6e-49
Cotton12_10792_01	Gate4DB11	114.1	7e-55
Cotton12_10806_01	Gate1CD11	92.1	2e-69
Cotton12_10865_01	gate2DG02	70.6	0
Cotton12_11055_01	BNL3599	81.1	3e-36
Cotton12_11232_01	PAR0807	4.9	3e-96
Cotton12_11569_01	pAR10F12	72.4	0
Cotton12_11601_01	Coau2O24	56.5	5e-77
Cotton12_11714_01	Gafb22M15	116.4	0
Cotton12_11791_01	Gate4CG06	54.9	0
Cotton12_11942_01	Gate4CF12	156.9	0
Cotton12_12038_01	M16_041	164.1	0
Cotton12_12094_01	Gate4DC07	95.7	0
Cotton12_12448_01	PAR0764	148.9	0
Cotton12_12661_01	Gafb22M15	116.4	2e-53
Cotton12_12715_01	Coau2M07	130.5	e-103
Cotton12_12972_01	Gate4AF08	95.7F	e-162
Cotton12_13151_01	Gate1CD11	92.1	4e-48
Cotton12_13274_01	PAR0101	4.9	2e-34
Cotton12_13380_01	M16_041	164.1	0
Cotton12_13555_01	PAR0757	59.7	0
Cotton12_13652_01	M16_041	164.1	0
Cotton12_13711_01	Gate1CD11	92.1	1e-64
Cotton12_13818_01	Coau4G22	41.2	0
Cotton12_13866_01	Gate1CD11	92.1	5e-67
Cotton12_13916_01	M16_041	164.1	0
Cotton12_13916_02	M16_041	164.1	e-130
Cotton12_14050_01	M16_041	164.1	0
Cotton12_14050_02	M16_041	164.1	2e-51
Cotton12_14231_01	PAR0177	157.4	e-138
Cotton12_14301_01	PAR0144	117.2	e-109
Cotton12_14324_01	M16_041	164.1	0
Cotton12_14386_01	Gafb22M15	116.4	0
Cotton12_14844_01	GA_Ec0006D12	46.4	0
Cotton12_15162_01	PAR04A05	72.4	e-168
Cotton12_15201_01	PAR0218	124.7	0
Cotton12_15230_01	PAR04A05	72.4	0
Cotton12_15324_01	NAU1039	208	e-151
Cotton12_15757_01	M16_041	164.1	0
Cotton12_15917_01	PAR08H02	43.2	0
Cotton12_16051_01	Unig24C07	138.9	e-136
Cotton12_16279_02	GA_Ec0006D12	46.4	0
Cotton12_16295_01	Gate1CD11	92.1	5e-67
Cotton12_16672_01	P09_03	121.5	4e-46
Cotton12_16706_01	NAU1231	53.1	0
Cotton12_16731_01	CBV052P24	BAC_end_Ctg	3e-70
Cotton12_16874_02	gate2DG02	70.6	e-152
Cotton12_17199_01	PAR0757	59.7	0
Cotton12_17309_01	max033E19	BAC_end_Ctg	5e-93
Cotton12_17467_01	PAR0101	4.9	2e-32
Cotton12_17469_01	PAR0101	4.9	0
Cotton12_17484_01	PAR04A05	72.4	e-177
Cotton12_17531_01	NAU915	151.9	e-111
Cotton12_17595_01	Gate1CD11	92.1	4e-67
Cotton12_17607_01	PAR01D07	136.2	e-174
Cotton12_17844_01	Gafb22M15	116.4	e-111
Cotton12_17859_01	Coau2O24	56.5	0
Cotton12_18062_01	M16_041	164.1	0
Cotton12_18112_01	PAR03C01	147	0
Cotton12_18601_01	A1310	35.1	1e-82
Cotton12_18624_01	Gate1CD11	92.1	6e-48
Cotton12_18704_01	PAR0218	124.7	4e-49
Cotton12_18841_01	Unig25H12	10.9	e-120
Cotton12_19214_01	Gate4AH02	148.9	e-161
Cotton12_19262_01	Gate1CD11	92.1	1e-64
Cotton12_19275_01	M16_041	164.1	0
Cotton12_19337_01	Gafb22M15	116.4	0
Cotton12_19710_02	PAR0764	148.9	1e-88
Cotton12_19754_01	Gafb22M15	116.4	0
Cotton12_19909_02	Unig22D07	16.3	e-113
Cotton12_20053_01	PAR01D07	136.2	e-108
Cotton12_20053_02	PAR01D07	136.2	3e-43
Cotton12_20764_01	PAR0101	4.9	2e-34
Cotton12_20836_01	Gafb11P04	48.5	e-139
Cotton12_21256_01	G1045	154.4	4e-64
Cotton12_21680_02	pAR0054	67.9	7e-44
Cotton12_22194_01	NAU1039	208	e-141
Cotton12_22368_01	G1155	51.4	9e-34
Cotton12_22461_01	TMB0083	999	1e-51
Cotton12_22494_01	M16_041	164.1	0
Cotton12_22703_01	CIR170	195	5e-57
Cotton12_22871_01	G1155	51.4	2e-35
Cotton12_22906_01	PAR0144	117.2	e-104
Cotton12_23571_01	Unig28B06	30.6	e-163
Cotton12_23627_01	BNL3599	81.1	5e-31
Cotton12_23722_01	Unig25H12	10.9	1e-97
Cotton12_23817_01	G1045	154.4	5e-51
Cotton12_24053_01	gate2DG02	70.6	2e-31
Cotton12_24221_01	PAR0764	148.9	0
Cotton12_24319_01	NAU2195	93.3	3e-54
Cotton12_24447_01	Gate4AF05	92.1	3e-64
Cotton12_25149_01	Gafb22M15	116.4	0
Cotton12_25597_01	Gate1CD11	92.1	1e-38
Cotton12_25787_01	M16_041	164.1	e-145
Cotton12_25833_01	Gate1CD11	92.1	7e-65
Cotton12_25927_01	M16_041	164.1	e-158
Cotton12_26135_01	Gate4CF12	156.9	e-111
Cotton12_26276_01	pAR0054	67.9	6e-71
Cotton12_26282_01	PAR08H02	43.2	e-128
Cotton12_26286_01	Gate1CD11	92.1	6e-54
Cotton12_26335_01	Gafb22M15	116.4	2e-53
Cotton12_26647_01	Coau4G22	41.2	e-136
Cotton12_26651_01	M16_041	164.1	0
Cotton12_26930_01	Gate4AH02	148.9	0
Cotton12_27058_01	Gate1CD11	92.1	3e-67
Cotton12_27636_01	Gate4CF12	156.9	0
Cotton12_28050_01	Unig28D04	45	e-174
Cotton12_28618_01	PAR0354	92.1	0
Cotton12_28930_01	PAR0354	92.1	e-113
Cotton12_29363_01	Gate4DB11	114.1	9e-53
Cotton12_29372_01	Gate4AH02	148.9	e-155
Cotton12_29517_01	Coau4G22	41.2	0
Cotton12_29989_01	Gafb22M15	116.4	2e-46
Cotton12_30558_01	pGH785	68.8	e-122
Cotton12_30811_01	G1203	52.3	1e-98
Cotton12_30865_01	M16_041	164.1	0
Cotton12_30875_01	NAU2251	24	0
Cotton12_30898_01	M16_041	164.1	0
Cotton12_31153_01	Gafb22M15	116.4	2e-62
Cotton12_31250_01	BNL3368	21.2	1e-99
Cotton12_31254_01	Gate1CD11	92.1	2e-47
Cotton12_31451_01	A1719	117.3	8e-69
Cotton12_31470_01	A1264	121.5	e-173
Cotton12_31721_01	P09_03	121.5	2e-41
Cotton12_31832_01	Gate1CD11	92.1	2e-37
Cotton12_31862_01	PAR04A05	72.4	8e-93
Cotton12_32173_01	G1155	51.4	2e-87
Cotton12_32315_01	Unig28B06	30.6	0
Cotton12_32443_01	M16_041	164.1	0
Cotton12_32533_01	M16_041	164.1	0
Cotton12_33166_01	PAR08H02	43.2	2e-83
Cotton12_33415_01	A1685	145.9	7e-90
Cotton12_33421_01	NAU1119	207.3	0
Cotton12_33603_01	Gafb11P04	48.5	1e-39
Cotton12_33975_01	MUCS064	32	0
Cotton12_34047_01	PAR0144	117.2	8e-41
Cotton12_34113_01	Gate1CD11	92.1	4e-36
Cotton12_34198_01	Gate2BH08	43.2	0
Cotton12_34218_01	Gate1CD11	92.1	3e-50
Cotton12_34270_01	M16_041	164.1	1e-65
Cotton12_34747_01	M16_041	164.1	9e-76
Cotton12_35013_01	Gafb22M15	116.4	2e-69
Cotton12_35369_01	Unig28D04	45	5e-60
Cotton12_35475_01	MUCS019	0	e-108
Cotton12_35680_01	Gate1CD11	92.1	7e-47
Cotton12_36440_01	Coau2M07	130.5	0
Cotton12_36526_01	Unig28B06	30.6	0
Cotton12_36648_01	Gafb22M15	116.4	0
Cotton12_36715_01	Gate1CD11	92.1	3e-34
Cotton12_36796_01	Gate4AF05	92.1	8e-71
Cotton12_36965_01	Unig28B06	30.6	0
Cotton12_36985_01	PAR06E10	112	2e-47
Cotton12_37137_01	NAU1274	216.2	0
Cotton12_37160_01	CBV003F01	BAC_end_Ctg	e-119
Cotton12_37214_01	M16_041	164.1	e-113
Cotton12_37262_01	PAR0354	92.1	0
Cotton12_37288_01	Gafb22M15	116.4	4e-67
Cotton12_37310_01	M16_041	164.1	0
Cotton12_37382_01	G1155	51.4	8e-31
Cotton12_37586_01	P10_66	73.3	8e-32
Cotton12_37588_01	Coau2O24	56.5	3e-71
Cotton12_37674_01	Unig28D04	45	7e-84
Cotton12_37728_01	PAR08H02	43.2	e-123
Cotton12_37852_01	A1264	121.5	4e-64
Cotton12_38117_01	NAU2170	49.9	0
Cotton12_38155_01	PAR01D07	136.2	e-120
Cotton12_38259_01	Gate1CD11	92.1	2e-33
Cotton12_38450_01	NAU2195	93.3	e-149
Cotton12_38664_01	Gate1CD11	92.1	9e-65
Cotton12_38696_01	Gate4AF05	92.1	8e-68
Cotton12_38989_01	Gate4AH02	148.9	1e-73
Cotton12_39020_01	PAR01C06	89.1	e-103
Cotton12_39302_01	Gate1CD11	92.1	2e-62
Cotton12_39606_01	PAR0144	117.2	e-133
Cotton12_39954_01	Gate3CG12	114.3	0
Cotton12_40138_01	Unig25H12	10.9	3e-36
Cotton12_40293_01	NAU1039	208	e-145
Cotton12_40292_01	NAU1039	208	e-140
Cotton12_40464_01	pGH350	121.5	e-161
Cotton12_40500_01	Coau2O24	56.5	e-109
Cotton12_40560_01	Gafb11P04	48.5	0
Cotton12_40596_01	NAU2195	93.3	0
Cotton12_40779_01	pAR10F12	72.4	2e-45
Cotton12_40822_01	NAU915	151.9	e-166
Cotton12_41104_01	Gate4CF12	156.9	0
Cotton12_41224_01	PAR0563	79	0
Cotton12_41301_01	Unig25H12	10.9	e-119
Cotton12_41316_01	Gate3CG12	114.3	e-126
Cotton12_41527_01	PAR01D07	136.2	0
Cotton12_41694_01	M16_041	164.1	0
Note: In total, 321 unigenes were anchored to chromosome 26.

## Sheet: 13-ESTs by overgo hybridization
No	ESTs name	chromosome
1	P1D05	chromosome 26
2	P2G03	chromosome 26
3	P2H05	chromosome 26
4	P2H09	chromosome 26
5	P2H10	chromosome 26
6	P3B05	chromosome 26
7	P3C08	chromosome 26
8	P3C09	chromosome 26
9	P3D05	chromosome 26
10	P3D10	chromosome 26
11	P3E11	chromosome 26
12	P3E12	chromosome 26
13	P3F10	chromosome 26
Note: In total, 13 ESTs were anchored to chromosome 26 by overgo hybridization.
